# Supplementary material for: Mendelian randomization analysis revealed potential metabolic causal factors for breast cancer
Source: Sci Rep. 2023 Aug 31;13:14290. doi: 10.1038/s41598-023-41130-4 (PMC10471756; doi:10.1038/s41598-023-41130-4)
Supplement: Supplementary file 2 — Supplementary Information 2. [file 41598_2023_41130_MOESM2_ESM.xlsx]

## Sheet: Table S1
Table S1. Univariable MR analysis of six metabolic risk factors on breast cancer.
Exposure	# of SNPs	cML-MA		MR-PRESSO	IVW	MR-Egger		Weighted Median
		OR	n of outlier	OR	OR	OR	Intercept	OR
		(95% CI)		(95% CI)	(95% CI)	(95% CI)	(SE)	(95% CI)
		P-value		P-value	P-value	P-value	P-value	P-value
Outcome: breast cancer
BMI	466	0.942	16	0.924	0.878	0.651	0.005	0.897
		(0.901, 0.984)		(0.872, 0.978)	(0.822, 0.937)	(0.550, 0.771)	0.001	(0.835, 0.964)
		0.007		0.007	8.82×10-5	8.50×10-7	1.93×10-4	0.003
Height	346	1.029	14	1.039	1.071	1.153	-0.002	1.02
		(1.001, 1.058)		(1.001, 1.079)	(1.026, 1.119)	(1.026, 1.296)	0.002	(0.976, 1.066)
		0.046		0.047	0.002	0.017	0.183	0.37
T2D	108	0.988	7	0.986	0.985	1.06	-0.006	1.035
		(0.967, 1.010)		(0.958, 1.015)	(0.947, 1.024)	(0.972, 1.155)	0.003	(0.998, 1.073)
		0.289		0.344	0.449	0.194	0.068	0.064
HDL-C	484	1.098	19	1.095	1.104	1.14	-0.001	1.055
		(1.067, 1.129)		(1.054, 1.138)	(1.054, 1.156)	(1.061, 1.226)	0.001	(1, 1.112)
		6.08×10-11		4.59×10-6	3.28×10-5	3.91×10-4	0.246	0.049
LDL-C	202	1.017	7	1.02	1.049	0.967	0.004	1.001
		(0.983, 1.053)		(0.971, 1.071)	(0.990, 1.112)	(0.887, 1.055)	0.001	(0.940, 1.066)
		0.332		0.439	0.104	0.45	0.014	0.972
TG	281	0.924	11	0.923	0.931	0.893	0.002	0.898
		(0.895, 0.955)		(0.884, 0.964)	(0.884, 0.981)	(0.825, 0.966)	0.001	(0.850, 0.949)
		1.58×10-6		3.45×10-4	7.53×10-3	0.005	0.165	1.30×10-4
Outcome: breast cancer ER-positive
BMI	466	0.946	11	0.936	0.89	0.707	0.004	0.868
		(0.898, 0.996)		(0.877, 0.998)	(0.829, 0.956)	(0.587, 0.852) 2.95×10-4	0.002	(0.794, 0.949)
		0.034		0.044	0.001		0.009	0.002
Height	346	1.074	12	1.065	1.1	1.176	-0.002	1.054
		(1.040, 1.109)		(1.021, 1.111)	(1.049, 1.153)	(1.036, 1.335)	0.002	(0.999, 1.112)
		1.31×10-5		0.004	7.69×10-5	0.013	0.264	0.054
T2D	108	0.989	5	0.981	0.977	1.03	-0.004	1.008
		(0.958, 1.020)		(0.946, 1.017)	(0.937, 1.019)	(0.937, 1.132)	0.004	(0.965, 1.054)
		0.482		0.3	0.285	0.543	0.228	0.72
HDL-C	484	1.099	16	1.1	1.104	1.144	-0.001	1.069
		(1.063, 1.136)		(1.053, 1.149)	(1.049, 1.161)	(1.057, 1.237)	0.001	(1.007, 1.136)
		2.23×10-8		2.03×10-5	1.38×10-4	8.71×10-4	0.246	0.029
LDL-C	202	1.004	7	1.003	1.039	0.952	0.004	1.002
		(0.964, 1.046)		(0.948, 1.061)	(0.973, 1.109)	(0.864, 1.050)	0.002	(0.931, 1.079)
		0.843		0.915	0.257	0.326	0.02	0.949
TG	281	0.914	9	0.913	0.921	0.863	0.003	0.907
		(0.880, 0.949)		(0.869, 0.960)	(0.869, 0.977)	(0.790, 0.962)	0.001	(0.848, 0.971)
		2.25×10-6		3.99×10-4	0.006	0.001	0.02	0.005
Outcome: breast cancer ER-negative
BMI	466	0.901	6	0.907	0.84	0.526	0.008	0.804
		(0.834, 0.974)		(0.829, 0.993)	(0.764, 0.923)	(0.412, 0.671)	0.002	(0.705, 0.916)
		0.009		0.035	2.94×10-4	3.47×10-7	5.41×10-5	0.001
Height	346	0.975	1	0.972	0.989	1.051	-0.002	0.913
		(0.930, 1.022)		(0.921, 1.026)	(0.935, 1.045)	(0.904, 1.221)	0.002	(0.847, 0.984)
		0.29		0.31	0.684	0.517	0.39	0.017
T2D	108	1.01	3	0.989	0.985	1.05	-0.005	1.076
		(0.974, 1.049)		(0.945, 1.035)	(0.937, 1.035)	(0.938, 1.174)	0.004	(1.016, 1.139)
		0.587		0.629	0.548	0.398	0.214	0.013
HDL-C	484	1.123	3	1.12	1.118	1.18	-0.002	1.121
		(1.067, 1.180)		(1.055, 1.190)	(1.048, 1.192)	(1.068, 1.303)	0.001	(1.023, 1.228)
		6.70×10-6		2.24×10-4	6.70×10-4	0.001	0.165	0.015
LDL-C	202	1.017	1	1.014	1.029	0.926	0.005	0.964
		(0.955, 1.082)		(0.943, 1.091)	(0.951, 1.114)	(0.824, 1.042)	0.002	(0.870, 1.067)
		0.603		0.702	0.478	0.204	0.02	0.479
TG	281	0.917	0	0.918	0.918	0.917	3.181×10-5	0.921
		(0.866, 0.971)		(0.858, 0.981)	(0.858, 0.981)	(0.828, 1.014)	0.002	(0.833, 1.019)
		0.003		0.012	0.012	0.095	0.98	0.111

## Sheet: Table S2
Table S1. Univariable Sex-specific MR analysis of six metabolic risk factors on breast cancer.
Exposure	# of SNPs	cML-MA		MR-PRESSO	IVW	MR-Egger		Weighted Median
		OR	n of outlier	OR	OR	OR	Intercept	OR
		(95% CI)		(95% CI)	(95% CI)	(95% CI)	(SE)	(95% CI)
		P-value		P-value	P-value	P-value	P-value	P-value
Outcome: breast cancer
BMI	11	0.797	3	0.657	0.669	0.356	0.033	0.663
		(0.696, 0.889)		(0.607,0.711)	(0.566, 0.865)	(0.131, 0.969)	0.026	(0.566, 0.775)
		1.17×10-4		4.76×10-4	0.002	0.074	0.234	2.76×10-7
Height	49	1.029	4	1.044	1.134	0.96	0.008	1.016
		(0.982, 1.078)		(0.981, 1.110)	(1.034, 1.244)	(0.669, 1.379)	0.009	(0.945, 1.090)
		0.226		0.18	0.008	0.827	0.357	0.676
T2D	12	0.995	1	0.997	0.999	1.046	-0.047	0.997
		(0.991, 0.999)		(0.990 1.004)	(0.990, 1.009)	(0.989, 1.105)	0.029	(0.990, 1.004)
		0.026		0.435	0.897	0.148	0.138	0.454
INV HDL-C	301	0.947	9	0.953	0.942	0.929	0.0005	0.967
		(0.919, 0.977)		(0.914, 0.994)	(0.895, 0.990)	(0.857, 1.007)	0.0012	(0.913, 1.025)
		5.0×10-4		0.027	0.019	0.076	0.679	0.26
INV LDL-C	258	0.968	12	0.967	0.952	0.979	-0.001	0.979
		(0.940, 0.997)		(0.929, 1.007)	(0.908, 0.998)	(0.915, 1.048)	0.001	(0.915, 1.020)
		0.031		0.102	0.042	0.542	0.254	0.222
INV logTG	267	1.066	13	1.074	1.069	1.116	-0.0016	1.134
		(1.030, 1.103)		(1.023, 1.126)	(1.002, 1.140)	(1.006, 1.238)	0.0015	(1.072, 1.199)
		2.43×10-4		0.004	0.004	0.038	0.293	1.16×10-5
Outcome: ER +
BMI	11	0.813	1	0.717	0.699	0.407	0.029	0.693
		(0.709, 0.932)		(0.598,0.860)	(0.550, 0.887)	(0.159, 1.04)	0.025	(0.580, 0.827)
		0.003		0.009	0.003	0.09	0.275	4.87×10-5
Height	49	1.028	4	1.052	1.133	1.021	0.005	1.044
		(0.973, 1.087)		(0.987, 1.120)	(1.026, 1.251)	(0.792,1.508)	0.009	(0.960, 1.135)
		0.322		0.127	0.014	0.916	0.592	0.315
T2D	12	0.998	2	0.997	0.998	1.037	-0.041	0.996
		(0.992, 1.004)		(0.989, 1.005)	(0.987, 1.008)	(0.973, 1.105)	0.033	(0.987, 1.004)
		0.49		0.507	0.652	0.285	0.252	0.368
INV HDL-C	301	0.938	6	0.94	0.936	0.902	0.001	0.925
		(0.905, 0.973)		(0.895, 0.988)	(0.884, 0.991)	(0.823, 0.989)	0.001	(0.866, 0.987)
		5.01×10-4		0.015	0.023	0.028	0.308	0.019
INV LDL-C	258	0.963	9	0.962	0.944	0.981	-0.002	0.951
		(0.930, 0.997)		(0.918, 1.009)	(0.891, 1.016)	(0.907, 1.060)	0.001	(0.891, 1.060)
		0.032		0.112	0.038	0.625	0.176	0.135
INV logTG	267	1.075	10	1.068	1.077	1.135	-0.002	1.115
		(1.032, 1.120)		(1.010, 1.129)	(1.040, 1.196)	(1.014, 1.271)	0.002	(1.040, 1.196)
		4.78×10-4		0.022	0.039	0.029	0.248	0.0023
Outcome: ER -
BMI	11	0.734	2	0.579	0.595	0.206	0.056	0.602
		(0.552, 0.976)		(0.464,0.724)	(0.403, 0.878)	(0.047, 0.902)	0.039	(0.452, 0.802)
		0.03		0.005	0.009	0.06	0.18	5.29×10-4
Height	49	1.082	1	1.081	1.102	0.788	0.016	1.056
		(0.995, 1.177)		(0.977, 1.195)	(0.990, 1.225)	(0.524, 1.186)	0.01	(0.939 1.189)
		0.064		0.139	0.07	0.259	0.103	0.363
T2D	12	0.996	1	0.999	0.999	1.053	-0.054	-0.993
		(0.988, 1.005)		(0.991, 1.008)	(0.990, 1.008)	(1.001, 1.107)	0.026	(0.984, 1.003)
		0.427		0.844	0.84	0.072	0.065	0.185
INV HDL-C	301	0.963	1	0.971	0.955	0.981	-0.001	0.999
		(0.912, 1.016)		(0.913, 1.034)	(0.893, 1.021)	(0.881, 1.092)	0.002	(0.906, 1.101)
		0.175		0.362	0.181	0.725	0.539	0.978
INV LDL-C	258	0.974	1	0.974	0.986	1.012	-0.001	0.961
		(0.923, 1.028)		(0.915, 1.037)	(0.925, 1.050)	(0.924, 1.108)	0.002	(0.872, 1.058)
		0.341		0.408	0.652	0.798	0.428	0.415
INV logTG	267	1.064	2	1.067	1.076	1.107	-0.001	1.104
		(1.001, 1.131)		(0.994, 1.144)	(0.995, 1.164)	(0.976, 1.255)	0.002	(0.994, 1.226)
		0.047		0.074	0.067	0.115	0.574	0.064

## Sheet: Table S3
Table S3. Selected BMI SNPs
SNP	Chr	Position	EA	NEA	EAF	R2	Fstat	beta	se	pval	sample size
rs10009336	4	44480783	T	C	0.1638	5.09507e-05	40.4959	-0.014	0.0022	2.19999e-10	794766
rs1006896	3	88104411	C	A	0.1061	0.000108548	75.1111	-0.0234	0.0027	5.50047e-18	691892
rs10132280	14	25928179	A	C	0.3017	0.000195092	153.485	-0.0223	0.0018	5.60015e-35	786578
rs10169594	2	41637688	C	T	0.3596	6.58956e-05	45.1883	0.0121	0.0018	1.99986e-11	685712
rs10182181	2	25150296	G	A	0.4753	0.000520614	412.598	0.0325	0.0016	6.70039e-90	792111
rs10192119	2	164581241	G	T	0.1673	7.15768e-05	56.9339	0.0166	0.0022	2.99985e-14	795369
rs10197031	2	105454590	C	T	0.2834	0.000110378	76.3324	0.0166	0.0019	1.9002e-18	691479
rs10243319	7	147674678	C	T	0.3939	5.11404e-05	35.3364	-0.0107	0.0018	1.2e-09	690936
rs10247983	7	114590228	A	G	0.9213	5.51705e-05	37.0992	0.0201	0.0033	1.7e-09	672411
rs10248136	7	39077397	T	C	0.5142	4.73956e-05	32.5571	-0.0097	0.0017	2e-08	686892
rs10269783	7	49616203	A	G	0.3896	7.74182e-05	61.2076	0.0133	0.0017	1.39991e-15	790551
rs10408324	19	51774806	T	C	0.2744	6.16592e-05	42.5928	-0.0124	0.0019	9.49948e-11	690737
rs10478110	5	112445734	C	A	0.4348	5.085e-05	34.6021	0.01	0.0017	9.59997e-09	680441
rs1048932	11	115044850	A	C	0.4162	0.000111388	88.5813	-0.016	0.0017	3.80014e-22	795167
rs10510419	3	12426936	T	G	0.1416	7.50252e-05	59.2231	-0.0177	0.0023	2.19989e-14	789318
rs10518694	15	53072673	A	C	0.1424	4.93865e-05	34.1056	0.0146	0.0025	3.29997e-09	690554
rs1064213	2	198950240	A	G	0.492	7.19395e-05	49.827	0.012	0.0017	2.39994e-12	692576
rs10733051	1	167280354	G	A	0.4802	4.70021e-05	36.7539	-0.0097	0.0016	2.90001e-09	781928
rs10742752	11	45438374	C	T	0.6159	6.7113e-05	53.2042	0.0124	0.0017	1.10002e-13	792704
rs10747488	1	98299475	A	C	0.7601	5.48684e-05	37.8225	-0.0123	0.002	1.2e-09	689295
rs10750215	11	122505344	T	G	0.3883	5.11575e-05	40.3599	0.0108	0.0017	1.29999e-10	788895
rs1075901	17	15943910	C	T	0.5639	7.1953e-05	57.1914	0.0121	0.0016	1.20005e-13	794789
rs10768994	11	43936945	C	T	0.4337	5.67984e-05	44.9689	-0.0114	0.0017	6.4003e-12	791685
rs10795422	10	16759312	G	A	0.6905	7.73243e-05	53.5208	0.0139	0.0019	9.30037e-14	692108
rs10811871	9	23200766	G	A	0.3829	5.24468e-05	36	-0.0108	0.0018	1.6e-09	686376
rs10832778	11	17394073	G	C	0.6222	6.90412e-05	54.0657	0.0125	0.0017	1.29987e-13	783042
rs10858334	9	137989785	G	C	0.1415	4.49702e-05	30.25	0.0143	0.0026	2.69998e-08	672640
rs10867256	9	81367391	T	C	0.553	6.98727e-05	48.1799	-0.0118	0.0017	8.69961e-12	689493
rs10914462	1	32125943	G	A	0.4255	6.29193e-05	43.4048	-0.0112	0.0017	1.5e-10	689808
rs10915840	1	225668524	A	G	0.283	5.63162e-05	38.5706	-0.0118	0.0019	1.29999e-09	684857
rs10920678	1	190239907	G	A	0.5709	0.000118988	93.8477	-0.0155	0.0016	1.50003e-21	788624
rs10938397	4	45182527	G	A	0.4317	0.0005165	410.062	0.0324	0.0016	3.40017e-86	793518
rs10942267	5	80841914	G	A	0.3088	9.78202e-05	67.4127	-0.0156	0.0019	3.90032e-17	689084
rs10953740	7	113460282	G	A	0.5534	0.000118335	81	-0.0153	0.0017	1e-18	684419
rs10962550	9	16720329	C	G	0.1801	9.90928e-05	68.438	0.0182	0.0022	6.20012e-16	690579
rs10968114	9	27800007	C	A	0.4681	6.4401e-05	44.1834	-0.0113	0.0017	6.09958e-11	686025
rs10971709	9	33804813	T	C	0.2062	5.73985e-05	39.5102	0.0132	0.0021	6.19998e-10	688312
rs10984756	9	122651784	G	C	0.1048	5.21776e-05	36	0.0174	0.0029	1.09999e-09	689917
rs11030618	11	29243293	T	C	0.5679	6.06751e-05	41.8685	0.011	0.0017	2.39999e-10	690005
rs11084553	19	31019780	G	A	0.1518	0.000110771	76.5625	-0.021	0.0024	1.80011e-18	691103
rs11118308	1	219633869	G	A	0.4703	5.01441e-05	39.8477	-0.0101	0.0016	4.79999e-10	794625
rs1112613	13	53651850	A	G	0.1762	4.89693e-05	33.4386	-0.0133	0.0023	3.40001e-09	682816
rs11150911	18	73498528	C	A	0.7191	6.98361e-05	54.5957	-0.0133	0.0018	4.70002e-13	781716
rs11165643	1	96924097	T	C	0.5828	0.000185213	146.837	0.0206	0.0017	1.39991e-35	792657
rs11185111	1	107962328	A	G	0.3042	6.71427e-05	46.097	-0.0129	0.0019	7.70016e-12	686508
rs11251352	10	2585792	G	A	0.5988	5.30801e-05	36.6698	0.0109	0.0018	7.00003e-10	690804
rs11496125	7	103417557	T	C	0.4212	0.000144342	98.827	0.0169	0.0017	2.99985e-22	684574
rs11505821	7	76818677	T	A	0.0601	0.000104109	78.9559	0.0311	0.0035	2.70023e-19	758322
rs11538	22	18220831	G	A	0.1805	4.97584e-05	34.4518	0.0135	0.0023	3.29997e-09	692349
rs1158805	18	40736590	A	C	0.3766	8.37328e-05	57.929	-0.0137	0.0018	1.20005e-14	691776
rs11656076	17	31464270	A	G	0.2254	6.61386e-05	45.7234	-0.0142	0.0021	5.60015e-12	691283
rs11672660	19	46180184	T	C	0.2049	0.000341012	262.132	-0.034	0.0021	1.69981e-60	768426
rs11713193	3	49924424	A	G	0.5073	0.000285476	197.651	0.0239	0.0017	2.39994e-44	692159
rs11736228	4	147376805	T	A	0.2587	6.9839e-05	48.3025	-0.0139	0.002	4.10015e-12	691580
rs11738695	5	108699161	A	C	0.586	4.70879e-05	32.5571	0.0097	0.0017	2e-08	691380
rs11739877	5	105876806	T	C	0.6118	6.10038e-05	42.25	0.0117	0.0018	6.59933e-11	692540
rs11781699	8	118863061	C	T	0.1896	5.0352e-05	39.5102	0.0132	0.0021	3.09999e-10	784642
rs11855853	15	78012618	T	C	0.2649	7.70017e-05	52.5625	-0.0145	0.002	2.39994e-13	682564
rs1187352	9	87293457	C	T	0.6518	6.34753e-05	43.7068	0.0119	0.0018	6.00067e-11	688522
rs11880870	19	18830704	G	A	0.4801	0.000172275	123.602	-0.0189	0.0017	1e-28	717350
rs11889536	2	220163543	G	A	0.1493	9.00033e-05	62.0156	-0.0189	0.0024	6.4003e-15	688977
rs11908637	20	47428485	A	G	0.236	4.72224e-05	32.6531	-0.012	0.0021	4.90004e-09	691443
rs11945861	4	65700865	A	G	0.2369	8.0234e-05	54.76	-0.0148	0.002	5.00035e-13	682451
rs11951673	5	95861012	T	C	0.3941	6.60704e-05	52.3495	-0.0123	0.0017	1.10002e-13	792278
rs12033257	1	112318484	G	A	0.3835	9.90596e-05	65.7901	-0.0146	0.0018	2.39994e-15	664083
rs12041258	1	195047936	C	T	0.2287	7.73829e-05	53.29	-0.0146	0.002	9.49948e-13	688602
rs12044597	1	1708801	G	A	0.5029	0.000101215	79.8789	0.0143	0.0016	1.69981e-18	789125
rs12049202	1	77967523	T	C	0.203	0.000172056	119.008	0.024	0.0022	1e-28	691566
rs12098284	10	76047464	T	C	0.1241	6.83023e-05	46.8698	0.0178	0.0026	1.80011e-11	686167
rs12150665	17	34914787	C	T	0.4058	0.000114141	90.8097	-0.0162	0.0017	1.59993e-22	795501
rs1218822	13	28011963	A	G	0.6663	0.000122874	97.6609	0.0168	0.0017	1.9002e-22	794711
rs12328930	2	175079125	C	T	0.4235	4.81236e-05	33.2318	0.0098	0.0017	1.79999e-08	690521
rs12334877	8	67194171	A	G	0.198	6.26487e-05	42.843	-0.0144	0.0022	7.70016e-11	683820
rs12364470	11	134601012	G	T	0.1626	8.31301e-05	65.4628	0.0178	0.0022	1.10002e-15	787411
rs12416812	11	888632	A	G	0.5088	6.06628e-05	48.1289	0.0111	0.0016	6.09958e-12	793338
rs1241986	18	6873954	A	G	0.8479	4.87699e-05	33.5434	-0.0139	0.0024	1.09999e-08	687757
rs12429545	13	54102206	A	G	0.1248	0.000205076	159.77	0.0316	0.0025	9.60064e-38	778918
rs12448257	16	3599655	A	G	0.218	0.000108553	84.64	0.0184	0.002	8.10028e-20	779628
rs12546578	8	85085268	A	T	0.7246	7.73167e-05	53.29	0.0146	0.002	1e-13	689192
rs12564992	1	174478100	G	A	0.1144	7.14666e-05	56.8284	0.0196	0.0026	5.30029e-14	795119
rs12593036	15	81058652	G	A	0.2993	9.57492e-05	65.6953	-0.0154	0.0019	3.80014e-16	686055
rs12602912	17	65870073	T	C	0.2048	9.03322e-05	70.2404	0.0176	0.0021	9.8992e-18	777510
rs1260326	2	27730940	C	T	0.5973	4.86283e-05	38.1488	0.0105	0.0017	3.89996e-10	784462
rs12629015	3	119618053	G	A	0.1852	4.98513e-05	34.4518	-0.0135	0.0023	2.1e-09	691059
rs1266874	6	51779638	G	A	0.3558	8.75354e-05	60.4938	0.014	0.0018	9.79941e-15	691020
rs12675063	8	132879047	T	A	0.1131	4.55809e-05	36	0.0156	0.0026	1.29999e-09	789771
rs1268065	6	126042783	A	G	0.4794	4.73896e-05	36	-0.0102	0.0017	1e-09	759626
rs12680842	8	95582606	G	A	0.3205	6.97618e-05	54.5957	-0.0133	0.0018	4.40048e-14	782549
rs12718572	7	50573325	T	C	0.4024	6.15384e-05	42.25	-0.0117	0.0018	2.99985e-11	686523
rs12762034	10	33969931	C	T	0.07583	8.12573e-05	56.25	0.024	0.0032	7.29962e-14	692191
rs12779328	10	12943973	T	C	0.2833	4.42121e-05	30.5402	0.0105	0.0019	4.49997e-08	690736
rs1285997	14	91513029	G	C	0.7153	8.16263e-05	55.856	0.0142	0.0019	1.20005e-13	684235
rs12888545	14	88308044	G	A	0.2519	6.71459e-05	46.24	0.0136	0.002	9.09913e-12	688605
rs12888955	14	103256877	A	G	0.6513	0.000141326	97.7901	-0.0178	0.0018	1.39991e-22	691849
rs12905439	15	99521883	G	C	0.3393	6.36439e-05	42.9753	-0.0118	0.0018	1.40001e-10	675205
rs12914489	15	74187937	A	G	0.1103	5.06407e-05	40.2737	0.0165	0.0026	3.79997e-10	795244
rs12922346	16	82438337	C	G	0.2657	6.80341e-05	46.24	0.0136	0.002	1e-11	679615
rs12933482	16	72189604	G	A	0.1048	6.38125e-05	44.1276	0.0186	0.0028	4.90004e-11	691477
rs12936083	17	4801887	G	A	0.3267	8.44621e-05	53.5208	0.0139	0.0019	4.10015e-13	633615
rs12939549	17	78611724	G	A	0.4335	0.000159384	126.562	-0.018	0.0016	2.70023e-28	793950
rs1296328	4	137083193	C	A	0.5657	0.000144667	98.892	-0.0179	0.0018	4.90004e-24	683488
rs12981256	19	1865901	A	G	0.5325	9.1739e-05	62.2346	0.0142	0.0018	1.10002e-15	678327
rs13021737	2	632348	G	A	0.8319	0.000945376	747.111	0.0574	0.0021	7.49894e-157	789534
rs13047416	21	40309436	G	C	0.3769	0.000107124	73.1975	-0.0154	0.0018	2.19989e-17	683228
rs13069244	3	180441172	A	G	0.07747	4.31529e-05	34.1494	0.0187	0.0032	2.99999e-09	791327
rs13107325	4	103188709	T	C	0.07373	0.000272288	215.723	0.047	0.0032	1.10002e-47	792045
rs13110266	4	162129844	A	G	0.4065	5.98721e-05	47.3668	-0.0117	0.0017	1.9002e-12	791087
rs13132853	4	38680015	G	A	0.3452	9.11724e-05	62.2346	-0.0142	0.0018	4.70002e-15	682543
rs13147390	4	80712000	C	T	0.3569	4.80775e-05	32.7438	0.0103	0.0018	1e-08	681032
rs13174863	5	139080745	G	A	0.1548	9.00537e-05	69.6862	0.0192	0.0023	2.90001e-16	773762
rs13184896	5	122734005	T	G	0.4346	8.69271e-05	69.0977	-0.0133	0.0016	3.29989e-16	794825
rs13191362	6	163033350	G	A	0.1198	0.000112406	89.1136	-0.0236	0.0025	5.90065e-21	792699
rs1320903	3	131758077	A	G	0.3174	0.000208194	144	0.0216	0.0018	9.20026e-32	691519
rs1321432	20	6614691	C	A	0.6321	0.000181611	124.694	0.0201	0.0018	3.50026e-29	686481
rs13240600	7	99064466	G	A	0.1552	0.000104362	72.25	-0.0204	0.0024	3.50026e-17	692233
rs13250058	8	112270826	T	G	0.6771	4.91379e-05	38.716	0.0112	0.0018	2.90001e-10	787870
rs13263601	8	14095900	C	A	0.3478	0.00010666	73.1975	0.0154	0.0018	2.19989e-17	686196
rs1327259	6	51177811	G	A	0.3872	0.000108093	74.1512	-0.0155	0.0018	1.69981e-18	685922
rs13287131	9	92119579	C	T	0.2491	5.53087e-05	37.8225	0.0123	0.002	6.80002e-10	683808
rs1330052	13	86536006	G	C	0.3504	7.77512e-05	53.7778	0.0132	0.0018	1.50003e-13	691613
rs13329567	15	68104367	T	C	0.2308	0.000270249	214.623	-0.0293	0.002	1e-50	793953
rs1365466	18	36182440	T	C	0.7406	6.56529e-05	51.9917	-0.0137	0.0019	3.29989e-13	791868
rs1371108	2	81816251	A	C	0.3247	6.38371e-05	43.7068	0.0119	0.0018	8.99912e-11	684620
rs1409818	20	21381121	T	C	0.1156	6.95183e-05	48.0392	0.0201	0.0029	2.49977e-12	690984
rs1412235	9	28410996	C	G	0.3175	0.000264942	209.398	0.0246	0.0017	6.00067e-45	790147
rs1421334	8	30865733	C	A	0.5431	7.08455e-05	48.2253	-0.0125	0.0018	1e-12	680665
rs1430387	18	58227112	C	T	0.4295	6.5232e-05	44.9689	-0.0114	0.0017	5.79963e-11	689325
rs1431659	8	73439070	G	A	0.7344	0.00015426	106.416	-0.0196	0.0019	6.00067e-24	689739
rs1445652	2	155668460	A	G	0.1855	4.58201e-05	31.2583	0.0123	0.0022	4.30002e-08	682166
rs1452075	3	62481063	T	C	0.7277	7.82879e-05	61.3611	0.0141	0.0018	1.29987e-14	783729
rs1465900	11	76473138	C	A	0.2188	5.00939e-05	39.0625	-0.0125	0.002	4.79999e-10	779748
rs1472169	9	37209396	T	C	0.3772	8.64239e-05	59.6327	-0.0139	0.0018	2.80027e-15	689945
rs1476322	3	161446055	A	G	0.569	5.09671e-05	35.2976	0.0101	0.0017	5e-09	692523
rs1477199	16	53712135	G	A	0.1451	0.000113589	90.25	0.0228	0.0024	9.3994e-22	794442
rs1492767	4	55221467	T	C	0.4957	4.346e-05	34.5156	0.0094	0.0016	1e-08	794161
rs1503526	5	63020706	C	T	0.4838	9.07398e-05	67.8201	0.014	0.0017	5.50047e-17	747347
rs1522569	4	171632637	G	T	0.1819	8.05802e-05	55.5702	-0.0164	0.0022	2.90001e-13	689573
rs1528435	2	181550962	T	C	0.6331	0.000117169	93.0657	0.0164	0.0017	9.09913e-23	794198
rs1535660	9	10371073	C	T	0.8554	5.00602e-05	34.5744	-0.0147	0.0025	5.19996e-09	690624
rs1538247	6	153395344	C	T	0.3181	4.73233e-05	32.3102	0.0108	0.0019	1e-08	682726
rs1552893	3	194851700	G	A	0.2777	6.36111e-05	43.9778	-0.0126	0.0019	8.10028e-11	691313
rs156201	6	104847441	C	G	0.7606	5.4667e-05	37.8225	0.0123	0.002	5.80003e-10	691835
rs1624134	10	34834482	C	G	0.4068	4.55901e-05	31.4846	0.0101	0.0018	1.09999e-08	690572
rs1656377	3	158285280	C	T	0.5885	4.90089e-05	33.9135	0.0099	0.0017	1.6e-08	691955
rs1681740	10	118564313	C	A	0.3933	6.06058e-05	40.8179	-0.0115	0.0018	1.09999e-10	673459
rs16849710	1	202106797	G	A	0.515	6.23335e-05	41.5309	-0.0116	0.0018	6.00067e-11	666229
rs16851483	3	141275436	T	G	0.06928	0.000160525	111.152	0.0369	0.0035	3.19963e-26	692316
rs16871902	5	3488462	A	G	0.4877	7.82561e-05	54.0657	0.0125	0.0017	4.60045e-13	690830
rs16903285	5	87978252	C	T	0.1407	0.000235535	162.072	0.0331	0.0026	7.59976e-38	687944
rs16953563	15	66686770	A	G	0.2516	6.48883e-05	44.89	-0.0134	0.002	1.50003e-11	691761
rs17001561	4	77096118	A	G	0.1573	5.42596e-05	43.1021	0.0151	0.0023	3.80014e-11	794327
rs17014375	1	209543560	G	T	0.1348	6.85111e-05	47.3344	0.0172	0.0025	1.10002e-11	690856
rs17033117	3	35443653	T	C	0.1872	5.6047e-05	38.7789	0.0137	0.0022	8.9e-10	691863
rs17056301	5	158271680	C	T	0.2636	5.05873e-05	34.81	0.0118	0.002	2.39999e-09	688085
rs17113297	10	102395982	T	C	0.2082	9.1031e-05	62.4853	0.0166	0.0021	2.09991e-15	686357
rs17119937	8	14502274	C	T	0.06905	5.1891e-05	34.679	0.0212	0.0036	5.60003e-09	668272
rs17203016	2	208255518	G	A	0.196	7.15352e-05	56.25	0.015	0.002	2.09991e-13	786272
rs17207196	7	75101065	T	C	0.4118	0.000225313	150.744	-0.0221	0.0018	2.09991e-35	668894
rs17238110	15	62150364	G	A	0.1634	6.42685e-05	49.8436	-0.0353	0.005	1.99986e-12	775505
rs17311369	15	47709199	T	C	0.3278	4.45103e-05	29.9612	-0.0104	0.0019	3.09999e-08	673102
rs17399237	2	35471626	C	T	0.5497	8.33297e-05	57.5813	-0.0129	0.0017	6.70039e-14	690950
rs17405819	8	76806584	C	T	0.301	0.000179316	142.67	-0.0215	0.0018	4.30031e-33	795493
rs17424296	5	60838903	A	G	0.3659	5.26008e-05	36	-0.0108	0.0018	2.39999e-09	684366
rs17425707	1	57874879	C	T	0.1003	5.16369e-05	35.5727	0.0167	0.0028	4.39997e-09	688867
rs17446257	13	40749213	A	G	0.1292	5.01384e-05	34.6287	0.0153	0.0026	2.90001e-09	690630
rs17499593	2	172649755	G	C	0.1897	4.66725e-05	32.2831	0.0125	0.0022	1.09999e-08	691663
rs17513613	19	30286822	C	T	0.3236	0.000135217	106.778	0.0186	0.0018	3.59998e-26	789575
rs175165	22	20116015	G	T	0.3941	4.74153e-05	32.7438	-0.0103	0.0018	5.19996e-09	690545
rs17535749	3	10027724	A	G	0.1023	3.97188e-05	30.8642	0.015	0.0027	2.5e-08	777038
rs17551974	2	142293146	A	C	0.1782	5.94317e-05	41.0764	-0.0141	0.0022	1.89998e-10	691115
rs17636031	10	126594078	C	T	0.2701	9.05816e-05	70.9141	0.016	0.0019	1.20005e-17	782807
rs17663412	5	167595121	A	C	0.1139	4.89286e-05	33.8121	0.0157	0.0027	6.1e-09	691018
rs17710386	18	63461201	C	T	0.3319	6.25114e-05	49	0.0126	0.0018	1e-12	783810
rs17724992	19	18454825	G	A	0.2596	0.000118033	92.7673	-0.0183	0.0019	1e-22	785851
rs17789218	6	100600097	C	T	0.2392	5.8964e-05	46.8144	0.013	0.0019	7.39946e-12	793904
rs17806379	20	51107290	T	C	0.1789	0.000199266	137.529	-0.0258	0.0022	1.50003e-30	690043
rs1784460	11	118938371	A	T	0.4035	7.90741e-05	53.7778	0.0132	0.0018	8.99912e-14	680042
rs1804528	4	146056320	A	G	0.3507	5.72431e-05	29.7025	0.0109	0.002	2.99999e-08	518856
rs1830074	7	6718674	C	T	0.288	5.30974e-05	36.6343	0.0115	0.0019	1.40001e-09	689911
rs1836303	15	46539116	G	A	0.3873	6.02743e-05	41.5309	0.0116	0.0018	5.30029e-11	688991
rs1863652	4	95991417	A	G	0.3449	5.89362e-05	40.8179	-0.0115	0.0018	1.40001e-10	692539
rs1884389	20	1410582	T	C	0.4289	5.36919e-05	36.7093	-0.0103	0.0017	4e-09	683669
rs1885728	6	5977833	A	G	0.6787	4.73517e-05	32.3102	0.0108	0.0019	1e-08	682316
rs1891216	1	7728391	G	T	0.3759	5.15776e-05	35.3364	0.0107	0.0018	2.39999e-09	685079
rs1896767	16	62838304	A	G	0.5376	5.99019e-05	41.1107	-0.0109	0.0017	2.39999e-10	686262
rs1927790	13	96922191	C	T	0.4109	0.000107706	85.5625	0.0148	0.0016	1.80011e-19	794326
rs1928295	9	120378483	C	T	0.4461	9.78427e-05	77.6602	-0.0141	0.0016	5.40008e-18	793649
rs1937683	10	53679060	T	C	0.6699	5.29471e-05	36.6698	0.0109	0.0018	3.2e-09	692539
rs1948080	9	11852043	G	T	0.3749	8.38713e-05	57.929	-0.0137	0.0018	1.10002e-14	690633
rs1982441	8	28021769	T	G	0.1381	6.58719e-05	45.3033	0.0175	0.0026	7.00003e-12	687705
rs1982725	19	30618771	T	C	0.4778	4.76548e-05	32.5571	0.0097	0.0017	3.29997e-08	683155
rs1993709	1	72838529	G	A	0.8177	0.000315979	248.438	0.0331	0.0021	1.9002e-57	786001
rs2007231	1	115266306	T	C	0.6387	4.82409e-05	33.3827	-0.0104	0.0018	5.19996e-09	691969
rs200810	6	97922184	C	T	0.3716	8.06288e-05	64	-0.0136	0.0017	5.50047e-16	793699
rs2009416	5	92415111	T	C	0.361	6.53213e-05	45.1883	-0.0121	0.0018	1.10002e-11	691741
rs2033529	6	40348653	G	A	0.2936	0.000163722	129.707	0.0205	0.0018	1.9002e-30	792112
rs2051559	4	3298800	C	T	0.1308	6.64719e-05	45.8225	0.0176	0.0026	5.00035e-12	689307
rs2065418	11	30422068	G	T	0.3623	0.000122941	85.0494	-0.0166	0.0018	3.59998e-20	691707
rs208015	17	46252346	C	T	0.9216	0.000158502	109.633	-0.0356	0.0034	1.39991e-25	691575
rs2124499	3	123093541	C	G	0.3718	6.66019e-05	52.3495	-0.0123	0.0017	3.40017e-13	785955
rs2143253	20	41987392	A	G	0.1189	7.63482e-05	52.284	-0.0188	0.0026	1.10002e-12	684760
rs215634	7	32369148	G	A	0.6212	0.000104656	71.3086	-0.0152	0.0018	2.60016e-17	681296
rs2162524	2	230817437	C	T	0.3321	0.000107252	74.1512	0.0155	0.0018	4.10015e-17	691302
rs2174307	9	73791849	C	G	0.4067	7.37843e-05	50.6609	0.0121	0.0017	4.90004e-12	686559
rs217671	14	62360464	G	A	0.2719	8.30651e-05	57.4404	0.0144	0.0019	1.29987e-13	691456
rs2228213	6	12124855	A	G	0.3481	8.40242e-05	66.8547	-0.0139	0.0017	4.60045e-16	795595
rs2235564	1	6713114	T	C	0.3466	7.65854e-05	52.966	0.0131	0.0018	3.69999e-13	691544
rs2246012	6	131898208	C	T	0.1628	6.48258e-05	51.5785	0.0158	0.0022	3.10027e-13	795598
rs226000	14	30488699	T	C	0.8245	3.68721e-05	29.2583	0.0119	0.0022	3.59998e-08	793480
rs2283093	7	126721231	T	C	0.2066	5.28669e-05	36.5737	0.0127	0.0021	3.09999e-09	691773
rs2285178	22	38205989	C	T	0.3109	5.44382e-05	34.7479	0.0112	0.0019	9.40005e-09	638268
rs2307111	5	75003678	C	T	0.3962	0.000344748	274.316	-0.0265	0.0016	1.59993e-58	795430
rs2317299	2	236903093	C	T	0.5597	5.73418e-05	38.8789	-0.0106	0.0017	1.29999e-09	677983
rs2325036	3	85819412	C	A	0.3845	0.000143315	113.36	-0.0181	0.0017	3.59998e-27	790870
rs2357760	6	120213880	A	G	0.6754	9.19589e-05	72.7509	0.0145	0.0017	6.79986e-17	791053
rs2361988	16	398151	C	T	0.2539	8.70081e-05	60.0625	-0.0155	0.002	5.19996e-15	690251
rs2365389	3	61236462	T	C	0.4143	0.00013367	104.761	-0.0174	0.0017	1.29987e-25	783625
rs2367112	5	64168193	G	T	0.4919	6.96366e-05	55.3164	-0.0119	0.0016	2.29985e-13	794305
rs2411182	17	35059718	A	G	0.6943	6.05817e-05	41.9086	0.0123	0.0019	7.70016e-11	691730
rs2423668	20	12430673	C	T	0.5505	5.79092e-05	30.5402	-0.0105	0.0019	2.80001e-08	527352
rs2425840	20	44904838	C	A	0.4059	6.41124e-05	43.7068	0.0119	0.0018	1.59993e-11	681680
rs2479958	13	111984244	G	A	0.5075	0.000110181	73.1975	-0.0154	0.0018	1.50003e-17	664268
rs2481665	1	62594677	C	T	0.4408	0.000127308	101.254	-0.0161	0.0016	7.19946e-23	795247
rs2543132	8	15536311	C	G	0.8134	6.39793e-05	44.0413	0.0146	0.0022	5.00035e-11	688326
rs2600226	3	12928762	T	C	0.6697	5.43895e-05	37.2742	-0.0116	0.0019	3.69999e-10	685285
rs2605603	11	93221105	A	G	0.4887	5.2398e-05	41.4414	-0.0103	0.0016	2.5e-10	790857
rs262130	6	142853486	T	C	0.1969	4.4866e-05	30.4896	0.0127	0.0023	1.79999e-08	679542
rs2693826	2	6160943	A	G	0.4421	9.4004e-05	64.9446	-0.0137	0.0017	1.99986e-15	690808
rs2694047	8	116750548	G	A	0.747	0.000127987	88.36	0.0188	0.002	3.90032e-21	690295
rs273504	19	18215247	G	A	0.4266	0.000104598	72.25	0.0153	0.0018	4.40048e-18	690672
rs2744974	6	34579431	T	C	0.338	0.000242279	191.361	0.0249	0.0018	1.39991e-45	789647
rs2791653	1	11129848	G	A	0.7577	6.92448e-05	55.072	-0.0141	0.0019	1.29987e-13	795271
rs2820311	1	201841476	G	A	0.3369	0.000246296	170.448	0.0235	0.0018	4.10015e-38	691876
rs2832283	21	30690558	A	G	0.2208	4.17269e-05	33.0625	0.0115	0.002	5.80003e-09	792324
rs2836964	21	40631006	C	T	0.3576	5.39375e-05	37.3457	-0.011	0.0018	1.29999e-09	692353
rs2861683	2	67836507	C	A	0.407	0.000103801	71.7509	-0.0144	0.0017	1.29987e-16	691163
rs2868975	3	116935323	A	G	0.178	5.59704e-05	38.656	-0.0143	0.0023	2.19999e-10	690613
rs287104	19	34290995	A	G	0.6604	5.81205e-05	45.7612	0.0115	0.0017	4.40048e-11	787307
rs2875762	6	124925032	C	G	0.2473	7.04894e-05	48.3025	0.0139	0.002	1.20005e-11	685199
rs2907948	7	150638484	A	G	0.2427	6.93295e-05	55.072	-0.0141	0.0019	1.29987e-13	794299
rs2931434	5	73159098	T	C	0.3168	4.8332e-05	33.3827	-0.0104	0.0018	1.40001e-08	690664
rs294704	5	152519088	T	G	0.7239	5.12574e-05	35.3712	-0.0113	0.0019	4e-09	690036
rs3007105	14	47367616	T	C	0.4697	8.88182e-05	69.7716	0.0142	0.0017	1.10002e-17	785488
rs326896	4	112669571	T	C	0.3925	7.32473e-05	50.5679	-0.0128	0.0018	2.80027e-13	690324
rs331966	4	143675717	C	A	0.3792	5.63367e-05	38.716	0.0112	0.0018	3.2e-10	687189
rs33500	3	42427191	T	C	0.8082	8.35638e-05	57.6219	-0.0167	0.0022	4.30031e-14	689500
rs339991	15	60913637	G	A	0.5631	6.91264e-05	47.4568	0.0124	0.0018	1.20005e-12	686476
rs349088	11	84814393	A	C	0.4976	8.28279e-05	56.692	-0.0128	0.0017	1.80011e-13	684401
rs3731695	2	203820275	C	T	0.5582	6.62304e-05	52.5625	0.0116	0.0016	7.89951e-13	793581
rs3732084	2	207174316	C	T	0.6139	5.10792e-05	35.3364	0.0107	0.0018	1.09999e-09	691763
rs3736485	15	51748610	G	A	0.5443	8.87326e-05	70.1406	-0.0134	0.0016	2.49977e-16	790404
rs3749897	6	42532102	T	C	0.4172	7.19733e-05	45.9383	0.0122	0.0018	8.4004e-12	638224
rs3754963	2	166185707	T	A	0.2574	5.46907e-05	37.8225	-0.0123	0.002	3.29997e-10	691535
rs3764835	2	159519368	A	G	0.1528	5.00562e-05	34.5156	-0.0141	0.0024	3.09999e-09	689505
rs3772882	3	81808602	A	C	0.3661	7.19418e-05	49.7809	0.0127	0.0018	6.59933e-13	691912
rs3800229	6	108996963	T	G	0.7123	0.00011926	94.5216	0.0175	0.0018	1.39991e-22	792474
rs3800637	7	137403432	C	T	0.336	5.98468e-05	40.8179	0.0115	0.0018	5.1e-10	682001
rs3806114	6	20482335	A	G	0.6773	5.05981e-05	39.4105	-0.0113	0.0018	3.40001e-10	778855
rs3806572	2	55238677	A	G	0.2788	8.46893e-05	58.241	-0.0145	0.0019	1.59993e-14	687646
rs3807645	7	77830091	A	G	0.221	9.14669e-05	62.4853	-0.0166	0.0021	2.39994e-15	683086
rs380857	9	101491066	A	C	0.8878	4.52284e-05	31.2771	-0.0151	0.0027	3.59998e-08	691507
rs3814883	16	29994922	T	C	0.4764	0.000271608	186.242	0.0232	0.0017	1.10002e-40	685519
rs3828783	6	33767727	A	G	0.1809	7.78683e-05	61.7347	-0.0165	0.0021	5.60015e-15	792749
rs3829849	9	129390800	T	C	0.3589	4.18599e-05	33.2318	0.0098	0.0017	5.89997e-09	793851
rs38314	7	70067315	A	G	0.4912	7.22308e-05	49.827	-0.012	0.0017	4.70002e-12	689782
rs3844598	5	140992235	G	A	0.521	4.52105e-05	31.2284	0.0095	0.0017	3.79997e-08	690704
rs3902951	14	69789755	G	T	0.2455	5.80078e-05	44.89	0.0134	0.002	7.00003e-12	773819
rs3904244	10	27361527	A	T	0.1377	5.56121e-05	38.44	0.0155	0.0025	4.30002e-10	691180
rs391300	17	2216258	C	T	0.6275	6.19338e-05	49	-0.0119	0.0017	3.10027e-12	791120
rs3935648	17	79085335	G	C	0.2328	5.12972e-05	32.2831	-0.0125	0.0022	6.80002e-09	629303
rs3977755	10	104420210	T	C	0.2804	6.90081e-05	50.4848	-0.0135	0.0019	5.90065e-13	731529
rs40067	5	107439012	A	G	0.1713	0.00019617	133.754	-0.0266	0.0023	7.10068e-30	681695
rs4012234	20	32553047	G	T	0.5924	8.89662e-05	61.3611	0.0141	0.0018	9.8992e-16	689653
rs4072917	8	143300279	A	G	0.4694	5.96092e-05	40.8179	0.0115	0.0018	6.89922e-11	684720
rs4148155	4	89054667	G	A	0.1127	6.57711e-05	52.284	-0.0188	0.0026	5.00035e-13	794889
rs4237643	11	43648368	G	T	0.6938	0.000198886	137.753	-0.0223	0.0019	4.30031e-33	692491
rs427943	21	46570896	C	A	0.5669	0.000140411	100	0.017	0.0017	7.29962e-23	712095
rs429343	2	147903382	G	A	0.5813	0.000112928	77.8547	-0.015	0.0017	6.79986e-18	689345
rs4307239	7	24354300	G	A	0.4578	6.6578e-05	45.7612	0.0115	0.0017	3.90032e-11	687289
rs4310573	11	97855562	T	C	0.7813	4.47007e-05	30.5125	0.0116	0.0021	3.50002e-08	682567
rs4358081	2	29100642	C	A	0.4631	4.71795e-05	32.5571	0.0097	0.0017	1.5e-08	690038
rs4414033	1	156406853	A	G	0.627	7.63454e-05	51.3611	0.0129	0.0018	1.39991e-12	672697
rs4430672	14	63094407	C	T	0.8004	4.81962e-05	33.3244	-0.0127	0.0022	3.89996e-09	691400
rs4482463	2	205375909	A	C	0.9213	0.000158308	100.607	-0.0331	0.0033	2.80027e-23	635414
rs4495304	6	31080718	C	T	0.067	4.46373e-05	34.5601	-0.0194	0.0033	5e-09	774211
rs4516268	17	1846831	A	C	0.1925	0.000135725	106.778	-0.0217	0.0021	5.19996e-25	786617
rs4518345	5	27185904	A	G	0.2842	5.50642e-05	37.9197	-0.0117	0.0019	1e-09	688609
rs4556997	2	100814858	A	C	0.1349	8.49604e-05	67.3767	0.0197	0.0024	6.90081e-17	792972
rs4589691	2	144051398	G	C	0.1579	5.01472e-05	34.5156	0.0141	0.0024	4.70002e-09	688253
rs4639527	2	416815	G	A	0.3012	0.000118462	81.9501	0.0172	0.0019	3.29989e-20	691706
rs4653017	1	33776728	T	C	0.6818	6.69242e-05	45.9383	0.0122	0.0018	4.49987e-11	686378
rs4660443	1	39591779	T	C	0.2218	8.87375e-05	60.9887	0.0164	0.0021	6.79986e-15	687234
rs4671328	2	58935282	G	T	0.5533	0.000244177	165.955	-0.0219	0.0017	2.19989e-36	679487
rs4722398	7	3125220	T	C	0.1336	5.76746e-05	39.9424	0.0158	0.0025	3.59998e-10	692509
rs4740619	9	15634326	C	T	0.4521	0.000170069	135.141	-0.0186	0.0016	2.29985e-30	794491
rs4757144	11	13331226	A	G	0.5878	0.000127724	88.1512	0.0169	0.0018	5.60015e-22	690082
rs4783830	16	54255346	A	G	0.3074	4.52075e-05	30.5402	-0.0105	0.0019	2.39999e-08	675527
rs4786903	16	6697104	G	A	0.7368	5.743e-05	39.0625	0.0125	0.002	3.50002e-10	680139
rs4800191	18	22461398	C	G	0.6369	4.67404e-05	36.7093	0.0103	0.0017	2.5e-09	785353
rs4813619	20	2815715	T	G	0.5101	5.7804e-05	36	-0.0108	0.0018	2.30001e-09	622760
rs4818225	21	42629895	G	A	0.6606	6.13818e-05	42.25	0.0117	0.0018	2.30001e-10	688274
rs4820408	22	40604945	G	T	0.592	9.93327e-05	78.8962	-0.0151	0.0017	2.09991e-19	794185
rs4851029	2	104159785	G	T	0.5247	7.34428e-05	50.6609	0.0121	0.0017	1.69981e-12	689752
rs4858193	3	20441050	C	T	0.2779	6.71093e-05	46.097	-0.0129	0.0019	1.59993e-11	686850
rs4864201	4	130731284	C	T	0.6469	8.64954e-05	68.7924	-0.0141	0.0017	1.50003e-16	795263
rs4880341	10	133992689	T	C	0.5606	6.99214e-05	48.1799	-0.0118	0.0017	1.10002e-11	689012
rs4906908	15	27040082	G	T	0.5253	5.30958e-05	36.7093	0.0103	0.0017	2.5e-09	691345
rs491711	11	28742220	C	A	0.316	5.34693e-05	36.6343	-0.0115	0.0019	1.09999e-09	685113
rs4929923	11	8639200	C	T	0.6376	0.000142583	113.36	0.0181	0.0017	7.19946e-27	794933
rs4936175	11	132641959	C	T	0.4445	7.4358e-05	51.5017	0.0122	0.0017	1.39991e-12	692569
rs4937870	11	112826709	G	A	0.3172	4.81734e-05	32.9114	-0.0109	0.0019	8.79995e-09	683154
rs4952843	2	46957845	G	A	0.3807	7.64816e-05	52.966	-0.0131	0.0018	6.79986e-14	692482
rs4954638	2	137435455	C	A	0.2492	5.0449e-05	34.81	-0.0118	0.002	2.90001e-09	689971
rs4968656	17	61616959	G	A	0.3216	5.52057e-05	37.2742	0.0116	0.0019	8.19993e-10	675153
rs4981693	14	29680331	A	G	0.771	0.000153927	106.09	0.0206	0.002	6.90081e-24	689120
rs4986044	17	21261560	T	C	0.4687	0.000133443	105.062	-0.0164	0.0016	3.29989e-23	787219
rs538579	3	62711674	C	G	0.3228	7.55142e-05	51.9917	0.0137	0.0019	1.29987e-13	688452
rs543874	1	177889480	G	A	0.1952	0.000708562	564.062	0.0475	0.002	1.1995e-122	795504
rs559231	18	39644247	T	G	0.3956	8.20918e-05	56.25	0.0135	0.0018	2.39994e-14	685154
rs577525	10	99769388	C	T	0.5676	0.000138046	95.3495	0.0166	0.0017	9.70063e-22	690616
rs592483	11	69445173	T	C	0.5716	9.56228e-05	74.7716	-0.0147	0.0017	1.99986e-18	781871
rs6050446	20	25195509	G	A	0.97001	6.9498e-05	53.2589	0.0343	0.0047	4.40048e-13	766287
rs6235	5	95728898	G	C	0.2702	0.000122629	84.8338	0.0175	0.0019	1.50003e-19	691708
rs6265	11	27679916	T	C	0.1951	0.000483648	384.907	-0.0412	0.0021	1e-86	795458
rs6443750	3	181329682	C	T	0.8068	6.39335e-05	49.6689	0.0148	0.0021	3.19963e-12	776837
rs6448587	4	28561990	C	A	0.1891	7.62792e-05	52.7202	-0.0167	0.0023	2.29985e-13	691097
rs645040	3	135926622	T	G	0.7762	9.18777e-05	73.1025	0.0171	0.002	2.49977e-18	795579
rs6461115	7	2103668	G	A	0.2285	7.2545e-05	57.4404	-0.0144	0.0019	1.20005e-13	791735
rs6471941	8	62117973	A	G	0.1684	6.94974e-05	55.1837	0.0156	0.0021	3.10027e-13	793986
rs6500208	16	49011249	A	G	0.2006	6.26616e-05	49	0.014	0.002	4.10015e-12	781931
rs6512302	20	62691550	C	G	0.7511	7.34731e-05	50.41	0.0142	0.002	2.09991e-12	686053
rs6545714	2	59307725	A	G	0.6139	0.000159084	126.232	-0.0191	0.0017	9.09913e-31	793368
rs6556301	5	176527577	T	G	0.3596	5.1754e-05	38.0278	-0.0111	0.0018	4.09996e-10	734744
rs6561943	13	58356761	T	C	0.2595	4.94052e-05	39.2271	0.0119	0.0019	4.20001e-10	793951
rs657452	1	49589847	G	A	0.6216	0.000159249	122.298	-0.0188	0.0017	7.19946e-29	767846
rs6587552	1	151018861	G	A	0.7591	0.000108471	74.8225	-0.0173	0.002	1.59993e-17	689723
rs6591407	11	56914157	A	C	0.1861	3.97516e-05	31.5737	-0.0118	0.0021	1.89998e-08	794246
rs6593688	1	96322205	G	A	0.3733	8.37324e-05	57.929	0.0137	0.0018	8.60003e-15	691779
rs663129	18	57838401	A	G	0.2301	0.0010418	822.784	0.0545	0.0019	1.59956e-178	788948
rs6673081	1	154989595	C	T	0.5534	4.55327e-05	30.8642	-0.01	0.0018	1.79999e-08	677818
rs6692586	1	23299906	G	A	0.832	0.00010085	69.6862	-0.0192	0.0023	1.10002e-16	690921
rs6712	22	50637922	C	G	0.1368	4.42564e-05	30.4704	0.0138	0.0025	4.39997e-08	688469
rs6764533	3	196088464	A	G	0.359	6.01137e-05	41.5309	0.0116	0.0018	1.40001e-10	690832
rs6772756	3	182312152	G	A	0.3372	4.39484e-05	29.9612	-0.0104	0.0019	4e-08	681709
rs6785245	3	82647990	C	T	0.3969	8.70864e-05	60.2907	0.0132	0.0017	4.00037e-14	692250
rs6804842	3	25106437	G	A	0.572	0.000106692	84.2076	0.0156	0.0017	3.59998e-21	789179
rs6841761	4	25423538	T	G	0.5252	8.44759e-05	67.0352	-0.0131	0.0016	6.4003e-16	793477
rs685870	11	64111928	C	T	0.7035	5.79397e-05	39.8892	0.012	0.0019	2.39999e-10	688423
rs6985109	8	10761585	A	G	0.5338	0.000136513	108.405	-0.0177	0.0017	1.50003e-26	793993
rs7024334	9	109072075	G	T	0.7742	6.08453e-05	47.61	-0.0138	0.002	3.10027e-12	782431
rs7025938	9	103088321	G	C	0.3187	0.000110362	76.3324	0.0166	0.0019	3.69999e-19	691581
rs7037266	9	6942940	A	C	0.3739	5.59772e-05	38.716	-0.0112	0.0018	3.50002e-10	691603
rs705217	1	34581472	G	T	0.3652	4.66298e-05	32.1111	-0.0102	0.0018	9.29994e-09	688609
rs7084454	10	21821274	A	G	0.335	0.000152038	103.183	0.0193	0.0019	4.00037e-25	678564
rs709400	14	104149475	G	A	0.3818	9.78744e-05	77.8547	-0.015	0.0017	4.60045e-19	795379
rs7102454	11	65594820	C	T	0.3435	0.00011147	77.0494	0.0158	0.0018	2.39994e-18	691134
rs7117238	11	78040259	A	G	0.168	4.49437e-05	35.4566	-0.0131	0.0022	2.5e-09	788879
rs7124681	11	47529947	A	C	0.4133	0.000339546	270.191	0.0263	0.0016	3.19963e-58	795474
rs7144011	14	79940383	T	G	0.2136	0.000250292	198.81	0.0282	0.002	5.19996e-47	794117
rs7148846	14	40133821	G	T	0.1896	4.61773e-05	31.7686	0.0124	0.0022	2.19999e-08	687940
rs7172627	15	31877690	G	A	0.4719	6.85975e-05	47.3668	0.0117	0.0017	1.10002e-11	690458
rs7181498	15	95271404	C	T	0.6309	0.000118663	82.0031	-0.0163	0.0018	1e-19	690980
rs7196720	16	24534662	C	T	0.5068	8.3461e-05	57.5813	-0.0129	0.0017	7.29962e-14	689863
rs7206608	16	82872628	G	C	0.3146	7.00415e-05	48.2659	0.0132	0.0019	1.29987e-12	689058
rs7222349	17	42304644	A	G	0.3441	5.89638e-05	40.8179	0.0115	0.0018	3.29997e-10	692215
rs7239575	18	21120035	C	T	0.4832	0.000203899	141.19	-0.0202	0.0017	7.39946e-32	692313
rs7318817	13	28617708	T	C	0.6071	0.000107157	74.1512	-0.0155	0.0018	2.70023e-18	691917
rs7334078	13	99120484	C	T	0.2882	5.89135e-05	40.5568	-0.0121	0.0019	2.19999e-10	688374
rs7358465	11	89990280	T	C	0.6781	4.27794e-05	29.3878	0.0103	0.0019	2.99999e-08	686935
rs7498665	16	28883241	G	A	0.4038	0.000321448	254.121	0.0271	0.0017	5.60015e-60	790299
rs7519259	1	66434743	A	G	0.5356	7.93435e-05	54.0657	0.0125	0.0017	3.80014e-13	681362
rs7535528	1	2444414	A	G	0.3741	0.000112663	71.3086	-0.0152	0.0018	1.39991e-16	632868
rs754635	3	42305131	G	C	0.8873	7.78939e-05	53.7778	0.0198	0.0027	2.19989e-13	690346
rs7550711	1	110082886	T	C	0.03058	0.00021899	168.48	0.0649	0.005	3.19963e-38	769184
rs7551507	1	74995225	T	C	0.5633	0.000166413	132.25	-0.0184	0.0016	9.30037e-30	794579
rs7557796	2	86766153	C	T	0.6524	0.000114099	79.0123	-0.016	0.0018	2.29985e-19	692414
rs756717	16	72996162	A	G	0.3973	9.81703e-05	75.7924	-0.0148	0.0017	5.40008e-18	771976
rs7599312	2	213413231	A	G	0.2652	0.00012272	95.8338	-0.0186	0.0019	6.90081e-24	780823
rs7615297	3	156299313	G	C	0.1465	5.58805e-05	38.5434	-0.0149	0.0024	5.69994e-10	689710
rs7626079	3	66427259	T	C	0.3434	5.39205e-05	37.3457	0.011	0.0018	1.6e-09	692571
rs7637852	3	44041777	G	A	0.6951	7.73571e-05	53.5208	-0.0139	0.0019	1.69981e-13	691815
rs7640424	3	107820063	T	C	0.2969	7.22003e-05	57.0864	-0.0136	0.0018	2.29985e-14	790612
rs765875	6	143185683	T	C	0.4808	7.33143e-05	50.6609	-0.0121	0.0017	2.99985e-12	690961
rs7683836	4	180167906	A	G	0.5405	6.54558e-05	44.9689	-0.0114	0.0017	6.29941e-11	686968
rs7685048	4	95027784	T	C	0.4654	5.09763e-05	35.2976	-0.0101	0.0017	4.09996e-09	692398
rs768840	14	73143457	A	G	0.4183	5.92026e-05	40.1111	0.0114	0.0018	2e-10	677485
rs769449	19	45410002	A	G	0.1161	0.000156099	88.4993	-0.0254	0.0027	2.29985e-20	566857
rs7694732	4	115124089	G	A	0.4378	4.91035e-05	33.9135	-0.0099	0.0017	8.70001e-09	690622
rs7703576	5	144543996	C	T	0.2885	4.25389e-05	29.3878	0.0103	0.0019	4.79999e-08	690818
rs7704281	5	50591460	A	G	0.04531	5.53987e-05	43.6889	0.0271	0.0041	6.4998e-11	788585
rs7715256	5	153537893	T	G	0.5781	0.000135328	107.641	-0.0166	0.0016	2.19989e-24	795302
rs7724675	5	130440010	A	G	0.2238	4.64035e-05	32.1111	-0.0119	0.0021	9.49992e-09	691968
rs7730004	5	43191033	T	C	0.6693	9.79456e-05	67.6049	0.0148	0.0018	9.09913e-16	690164
rs7730898	5	170459675	A	G	0.729	0.000109842	87.1111	0.0168	0.0018	4.49987e-20	792975
rs774246	7	26990816	G	A	0.1444	5.42147e-05	37.4544	0.0153	0.0025	5.39995e-10	690818
rs7761673	6	70357368	A	T	0.2058	5.20419e-05	36	-0.0126	0.0021	1.89998e-09	691716
rs7780752	7	93241640	C	T	0.36	8.63132e-05	59.6327	0.0139	0.0018	1e-14	690830
rs7788008	7	112972483	A	G	0.4445	0.000123521	85.2907	-0.0157	0.0017	1.10002e-19	690410
rs7811342	7	138794618	C	T	0.1058	6.82325e-05	46.1463	-0.0197	0.0029	1.10002e-11	676265
rs7819514	8	93204442	A	G	0.3216	5.15869e-05	35.3364	-0.0107	0.0018	5.69994e-09	684955
rs7826312	8	32400115	C	T	0.5879	4.7653e-05	37.4256	0.0104	0.0017	4.90004e-10	785343
rs7844647	8	34503776	C	T	0.2681	5.88278e-05	46.6944	-0.0123	0.0018	2.80027e-11	793703
rs7869771	9	94180627	C	A	0.2647	7.99037e-05	54.2936	-0.014	0.0019	4.90004e-13	679436
rs7871866	9	131027982	C	G	0.1531	8.88155e-05	60.7101	0.0187	0.0024	2.29985e-14	683494
rs7899106	10	87410904	G	A	0.04777	0.000100823	80.0299	0.0331	0.0037	1e-18	793689
rs7903146	10	114758349	T	C	0.2912	0.000127072	101.114	-0.0181	0.0018	1.29987e-23	795624
rs7925214	11	130794253	T	C	0.5133	9.84176e-05	66.6944	0.0147	0.0018	4.40048e-17	677603
rs7983065	13	33380786	T	C	0.4503	0.000109685	75.7924	-0.0148	0.0017	8.9002e-18	690924
rs7998796	13	81020036	G	A	0.3373	4.93541e-05	34.0278	0.0105	0.0018	1.09999e-08	689430
rs8027205	15	98280959	G	C	0.3967	5.24966e-05	36	-0.0108	0.0018	1.40001e-09	685725
rs8036040	15	36402716	A	C	0.4932	5.94853e-05	41.1107	0.0109	0.0017	2.69998e-10	691068
rs8047395	16	53798523	A	G	0.5061	0.00180464	1426.17	0.0642	0.0017	1e-200	788856
rs806600	5	172914939	G	A	0.475	4.51394e-05	31.2284	-0.0095	0.0017	3.29997e-08	691791
rs8071182	17	55336155	A	G	0.1735	4.73738e-05	36.5475	0.0133	0.0022	2.1e-09	771437
rs8090983	18	52586691	G	A	0.3314	6.29665e-05	42.9753	0.0118	0.0018	2e-10	682470
rs8097672	18	1839601	T	A	0.1528	9.32775e-05	64	0.02	0.0025	8.4004e-16	686063
rs8097783	18	58051294	A	G	0.07554	0.000197925	157.462	-0.0389	0.0031	7.19946e-36	795408
rs8123881	20	15819495	G	A	0.1299	8.40952e-05	66.6944	0.0196	0.0024	4.40048e-16	793018
rs8181823	13	65477940	C	A	0.7614	5.83215e-05	40.3225	0.0127	0.002	4.09996e-10	691345
rs818524	1	85201228	C	T	0.6939	4.64473e-05	31.1247	0.0106	0.0019	3.40001e-08	670078
rs8192675	3	170724883	C	T	0.2888	8.96305e-05	71.3086	0.0152	0.0018	1.39991e-17	795515
rs825688	16	73595718	T	C	0.456	4.55109e-05	31.2284	-0.0095	0.0017	4.70002e-08	686144
rs845084	10	125220036	A	G	0.2678	7.14848e-05	49	0.014	0.002	1.29987e-12	685413
rs852056	20	17102860	C	T	0.7584	5.91982e-05	40.96	-0.0128	0.002	1.79999e-10	691874
rs865809	3	183997735	G	A	0.7678	5.85042e-05	40.3225	-0.0127	0.002	5.39995e-10	689186
rs872281	14	40834177	T	C	0.1728	6.28905e-05	43.1021	-0.0151	0.0023	4.70002e-11	685310
rs876605	5	77801359	G	A	0.7352	4.21014e-05	29.16	-0.0108	0.002	3.40001e-08	692586
rs879620	16	4015729	T	C	0.6179	0.000239194	164.694	0.0231	0.0018	5.30029e-38	688377
rs889398	16	69556715	T	C	0.4247	0.000189991	150.062	-0.0196	0.0016	1.29987e-32	789694
rs895330	19	4060707	G	C	0.1924	0.000111599	76.3724	-0.0201	0.0023	5.50047e-19	684271
rs901630	6	98539519	T	C	0.3973	9.28158e-05	73.7578	-0.0146	0.0017	1.9002e-18	794597
rs902695	2	113955074	A	G	0.4798	5.40901e-05	36.7093	-0.0103	0.0017	2.19999e-09	678635
rs9294260	6	83433228	A	G	0.4731	0.000107719	84.4102	0.0147	0.0016	1.80011e-19	783533
rs9300422	13	98223320	G	A	0.6903	4.1185e-05	32.7438	-0.0103	0.0018	4e-09	795011
rs930295	2	50233352	C	A	0.8417	0.000121865	84.1607	-0.0211	0.0023	1e-19	690522
rs9304665	19	47602577	A	T	0.7633	0.000190114	131.102	0.0229	0.002	2.90001e-29	689470
rs934224	2	16613889	T	C	0.7399	4.13265e-05	28.6225	0.0107	0.002	4.70002e-08	692568
rs9362662	6	90296588	G	A	0.5201	6.34579e-05	43.4048	-0.0112	0.0017	1.2e-10	683953
rs9367368	6	13189275	C	T	0.3033	5.74355e-05	45.1883	-0.0121	0.0018	1e-11	786723
rs9370261	6	53939516	T	C	0.04601	4.38355e-05	30.25	0.0231	0.0042	3.40001e-08	690051
rs9375702	6	130384187	T	C	0.705	5.30472e-05	36.6343	-0.0115	0.0019	7.90005e-10	690564
rs9379827	6	26153335	A	C	0.2409	6.07028e-05	48.2659	-0.0132	0.0019	6.89922e-12	795072
rs9408882	9	118664402	A	G	0.4594	4.25337e-05	33.7852	-0.0093	0.0016	1.29999e-08	794283
rs946824	1	243684019	C	T	0.859	9.09904e-05	62.7751	-0.0206	0.0026	1.10002e-15	689849
rs947612	6	73738661	A	G	0.7516	4.85687e-05	33.64	-0.0116	0.002	5.60003e-09	692596
rs9478671	6	155987825	G	A	0.2087	4.74538e-05	32.6531	0.012	0.0021	1.7e-08	688072
rs9522285	13	112230701	A	G	0.4143	8.07976e-05	55.8097	0.0127	0.0017	2.49977e-13	690681
rs9538162	13	59265043	C	T	0.4138	0.000108791	75.1111	-0.0156	0.0018	4.79954e-19	690345
rs9547153	13	85903717	G	A	0.3839	4.28559e-05	33.2318	0.0098	0.0017	8.70001e-09	775400
rs9571687	13	67472713	A	C	0.329	7.43262e-05	51.3611	-0.0129	0.0018	2.80027e-12	690974
rs9615905	22	48875699	T	C	0.45	6.06514e-05	41.8685	0.011	0.0017	2.69998e-10	690274
rs962273	17	46978353	C	T	0.7057	7.50626e-05	51.9917	0.0137	0.0019	2.60016e-13	692594
rs9650755	9	96484342	G	A	0.2664	8.57734e-05	59.29	0.0154	0.002	2.80027e-15	691183
rs9688431	6	73922654	C	T	0.06034	5.51813e-05	43.56	-0.0231	0.0035	2.39994e-11	789356
rs977747	1	47684677	G	T	0.5949	0.000124523	98.827	-0.0169	0.0017	1.29987e-24	793546
rs9783858	18	42534584	T	C	0.5191	3.71695e-05	28.654	0.0091	0.0017	3.29997e-08	770874
rs9806742	15	73051219	A	G	0.8826	9.24093e-05	64	0.0208	0.0026	1.39991e-15	692509
rs9816226	3	185834499	T	A	0.8199	0.000303858	236.574	0.0323	0.0021	1.59993e-52	778333
rs9845966	3	13433158	G	T	0.5479	4.90274e-05	38.1488	-0.0105	0.0017	2.5e-10	778076
rs987237	6	50803050	G	A	0.1803	0.000476542	379.322	0.0409	0.0021	9.30037e-84	795612
rs9926784	16	19941968	C	T	0.1822	0.000191118	150.939	-0.0258	0.0021	9.8992e-35	789617
rs9927848	16	23833071	A	C	0.7326	5.41555e-05	37.21	-0.0122	0.002	6.4e-10	687060
rs9951619	18	56882326	G	T	0.7643	7.87367e-05	60.84	0.0156	0.002	1.39991e-15	772643
rs998732	19	19378671	G	A	0.1578	7.60984e-05	60.4153	-0.0171	0.0022	1.99986e-14	793852
rs9989141	14	94006257	T	C	0.6387	0.00012062	90.8097	0.0162	0.0017	3.59998e-21	752768
rs999889	10	84279949	A	G	0.2818	4.67856e-05	32.3102	-0.0108	0.0019	1.40001e-08	690572

## Sheet: Table S4
Table S4. Selected height SNPs
SNP	Chr	Position	EA	NEA	EAF	R2	Fstat	beta	se	pval	sample size
rs10037512	5	88354675	C	T	0.475	0.000395391	100	-0.03	0.003	5.79963e-24	252816
rs10119624	9	118305438	A	G	0.683	0.000236694	59.9376	0.024	0.0031	3.69999e-14	253170
rs10131337	14	37144516	T	C	0.203	0.000203561	50.4848	0.027	0.0038	2.90001e-12	247960
rs10136129	14	68459721	C	T	0.242	0.000170883	43.2825	-0.025	0.0038	2.49977e-11	253246
rs10152739	15	38483866	T	A	0.2	0.000165464	41.8685	0.022	0.0034	1.29999e-10	252997
rs10236884	7	148659616	G	A	0.558	0.000226366	55.0468	0.023	0.0031	8.49963e-13	243123
rs10283100	8	120596023	G	A	0.975	0.00019204	44.9689	0.057	0.0085	3.19963e-11	234121
rs1036821	8	135650483	A	G	0.317	0.00053016	133.691	-0.037	0.0032	1.10002e-30	252040
rs10445823	2	219910164	C	T	0.158	0.000363179	92.0033	-0.047	0.0049	5.40008e-22	253238
rs1047014	6	19841493	C	T	0.275	0.000333521	79.0123	0.032	0.0036	1.29987e-18	236827
rs1074078	1	11326788	T	C	0.351	0.000125902	31.6406	0.018	0.0032	2.80001e-08	251282
rs10767838	11	30347927	G	A	0.233	0.00023757	57.3921	-0.025	0.0033	2.60016e-14	241524
rs10787959	10	121131313	G	A	0.7	0.000265599	66.9421	-0.027	0.0033	1.9002e-16	251977
rs10794175	10	126358073	T	G	0.296	0.000175815	44.4444	0.02	0.003	6.4003e-12	252749
rs10868439	9	89121785	G	A	0.533	0.00032261	81	0.027	0.003	2.99985e-19	250998
rs10948222	6	45244415	C	T	0.613	0.000374463	88.2461	0.031	0.0033	9.79941e-21	235574
rs10995319	10	52762887	C	T	0.267	0.00012333	31.2284	-0.019	0.0034	3.2e-08	253181
rs1113765	7	55889334	A	G	0.192	0.000157532	39.8892	-0.024	0.0038	1.7e-10	253175
rs11144688	9	78542286	A	G	0.095	0.000439947	100	-0.063	0.0063	5.70033e-24	227202
rs11152213	18	57852948	C	A	0.283	0.000201572	51.0204	0.025	0.0035	6.89922e-13	253063
rs11205303	1	149906413	C	T	0.358	0.000996384	229.306	0.053	0.0035	2.19989e-50	229911
rs11221442	11	128577624	C	G	0.217	0.000236086	59.5102	-0.027	0.0035	2.70023e-14	252013
rs11244772	10	127711296	G	A	0.275	0.000125504	31.6406	0.018	0.0032	2.1e-08	252078
rs1133415	3	52575831	A	G	0.4	0.000170542	42.9251	-0.019	0.0029	2.90001e-10	251657
rs1155939	6	126866133	A	C	0.433	0.000828795	209.75	0.042	0.0029	9.60064e-46	252871
rs11618507	13	30172751	T	G	0.275	0.00016309	40.8179	0.023	0.0036	3.40001e-10	250240
rs11626496	14	65600981	C	G	0.35	0.000158405	40.1111	-0.019	0.003	2.80001e-10	253181
rs11642612	16	30030195	C	A	0.441	0.000112324	28.4444	0.016	0.003	4.20001e-08	253209
rs11648796	16	792190	G	A	0.267	0.000326683	75.4155	0.033	0.0038	1.39991e-18	230779
rs11652094	17	21172289	C	G	0.675	0.00012562	31.6406	0.018	0.0032	9.29994e-09	251846
rs11667331	19	31050571	G	A	0.172	0.000142152	36	0.024	0.004	1.29999e-09	253216
rs11684404	2	88924622	C	T	0.3	0.000421464	106.556	0.032	0.0031	8.99912e-25	252718
rs1171615	10	61469090	T	C	0.833	0.000137014	33.518	-0.022	0.0038	5.80003e-09	244601
rs11722554	4	5016883	A	G	0.042	0.000245692	41.3265	-0.063	0.0098	1.5e-10	168165
rs11735005	4	7921008	T	G	0.467	0.000126897	32.1111	0.017	0.003	4.30002e-09	253019
rs11799609	1	243618317	T	G	0.142	0.000152491	38.322	0.026	0.0042	1.09999e-09	251270
rs11855014	15	85728834	A	G	0.246	0.000167165	41.8685	-0.022	0.0034	9.20026e-11	250423
rs11880124	19	42683791	G	A	0.067	0.000229333	57.6475	-0.041	0.0054	2.19989e-14	251315
rs11880992	19	2176403	A	G	0.375	0.000481418	121	0.033	0.003	6.90081e-28	251222
rs1190545	14	102904179	C	G	0.7	0.00022667	57.3921	0.025	0.0033	4.10015e-14	253141
rs11950193	5	42087713	A	C	0.042	0.000195294	40.025	0.062	0.0098	2.30001e-10	204909
rs1199734	13	21570246	G	T	0.833	0.000131999	31.8212	0.022	0.0039	1.6e-08	241041
rs12065210	1	50942784	T	C	0.108	0.000205503	51.84	0.036	0.005	6.4003e-13	252209
rs12097239	1	227912474	A	G	0.288	0.000372208	94.2042	-0.033	0.0034	1.20005e-22	253003
rs12214804	6	34188866	T	C	0.925	0.000865347	217.175	-0.084	0.0057	1.50003e-49	250753
rs12330322	3	72455355	T	C	0.225	0.000372578	94.3673	-0.034	0.0035	3.29989e-22	253190
rs1244981	1	215046892	A	G	0.817	0.000147566	37.1802	0.025	0.0041	1.2e-09	251922
rs12513181	4	123835656	A	C	0.728	0.000145034	36.7309	-0.02	0.0033	3.2e-09	253223
rs12538407	7	23521316	G	A	0.383	0.00045026	113.778	-0.032	0.003	3.50026e-26	252582
rs12639764	4	106216205	C	T	0.457	0.000320142	81	-0.027	0.003	1.59993e-19	252934
rs12693589	2	191832662	C	T	0.246	0.000165361	41.8685	0.022	0.0034	9.09913e-11	253155
rs12694443	2	219664977	T	G	0.429	0.000298651	75.1111	-0.026	0.003	3.19963e-18	251428
rs12779328	10	12943973	T	C	0.35	0.000286176	71.9927	-0.028	0.0033	1.69981e-17	251498
rs12908753	15	89385494	G	A	0.717	0.000447247	111.42	-0.038	0.0036	5.70033e-26	249014
rs12986437	2	20204690	C	A	0.178	0.000156288	39.5102	0.022	0.0035	2.30001e-10	252766
rs12987566	2	172152646	T	C	0.225	0.000209993	52.8926	0.024	0.0033	1.20005e-12	251827
rs13014679	2	97333492	C	A	0.075	0.000125682	31.7397	-0.04	0.0071	2.5e-08	252511
rs13030174	2	232271284	C	A	0.267	0.000182035	45.7612	-0.023	0.0034	3.10027e-11	251344
rs13078528	3	11646954	A	G	0.942	0.00019543	49.4385	0.045	0.0064	1.39991e-12	252925
rs13084192	3	134336095	T	A	0.408	0.000217374	55.0468	-0.023	0.0031	1.39991e-13	253182
rs13150868	4	152180671	T	G	0.527	0.000133354	32.1111	0.017	0.003	2.19999e-08	240766
rs13152352	4	17976846	A	C	0.161	0.0012847	325.758	-0.074	0.0041	6.70039e-72	253243
rs13155659	5	54987585	C	T	0.711	0.000369806	93.6524	-0.03	0.0031	6.4003e-22	253156
rs13185815	5	108116542	G	T	0.085	0.000211791	53.6033	-0.041	0.0056	2.70023e-13	253044
rs1320135	2	216420050	C	T	0.542	0.000158821	40.1111	-0.019	0.003	4.09996e-10	252517
rs13210323	6	35005084	C	A	0.275	0.000469767	118.426	-0.037	0.0034	1.10002e-27	251978
rs1325596	1	176794066	A	G	0.508	0.000294637	74.3163	0.025	0.0029	9.70063e-18	252158
rs13276054	8	23167609	C	G	0.658	0.000209718	52.8926	-0.024	0.0033	5.10035e-13	252157
rs13302191	9	109001663	A	T	0.242	0.000226725	57.3921	-0.025	0.0033	1.39991e-14	253080
rs13306455	19	7184721	T	C	0.17	0.000252098	63.1821	0.031	0.0039	2.09991e-15	250564
rs13388725	2	109047190	G	A	0.383	0.000142198	36	0.018	0.003	2e-09	253135
rs1345128	2	47006474	G	C	0.3	0.000176976	44.4444	-0.022	0.0033	5.19996e-11	251090
rs1370878	14	59691630	G	A	0.492	0.000169589	42.9251	0.019	0.0029	3.59998e-10	253071
rs1393786	3	135854035	A	C	0.192	0.000264349	66.9421	-0.027	0.0033	1e-15	253169
rs1401796	17	54839759	A	C	0.475	0.000435471	106.778	-0.031	0.003	2.29985e-24	245096
rs1415701	6	130345835	A	G	0.25	0.00060613	149.383	-0.044	0.0036	1.50003e-34	246306
rs143384	20	34025756	G	A	0.4	0.00221201	549.316	0.075	0.0032	1.09901e-121	247786
rs153750	5	171181237	G	T	0.675	0.000395914	100	0.031	0.0031	1.20005e-23	252482
rs1545552	2	33360338	G	A	0.703	0.000290575	72.7509	0.029	0.0034	5.40008e-18	250298
rs1552173	17	76718842	T	C	0.542	0.000152994	38.5256	-0.018	0.0029	7.90005e-10	251775
rs1562975	4	109408608	A	G	0.297	0.000241272	61.0352	0.025	0.0032	5.50047e-15	252913
rs1576900	9	18629792	A	G	0.28	0.000132101	33.1497	-0.019	0.0033	6.59994e-09	250911
rs1599473	8	120475358	T	G	0.15	0.000249635	63.0623	-0.027	0.0034	1e-14	252557
rs1614303	10	123396806	T	G	0.867	0.000132391	33.518	0.022	0.0038	5.69994e-09	253142
rs165189	5	139145747	G	A	0.12	0.000161265	39.7448	0.029	0.0046	1.6e-10	246418
rs1659127	16	14388305	A	G	0.3	0.000329564	82.6446	0.03	0.0033	2.80027e-19	250689
rs1681630	11	47969152	C	T	0.758	0.000345543	87.513	-0.029	0.0031	2.39994e-20	253177
rs16865791	2	178675373	A	C	0.033	0.00020096	49.2459	0.04	0.0057	1.59993e-12	245006
rs16876334	6	47675922	T	C	0.033	0.000125811	31.2284	-0.038	0.0068	2.1e-08	248188
rs16942383	15	89405052	A	C	0.042	0.00077165	181.795	-0.12	0.0089	7.59976e-41	235413
rs16964211	15	51530495	A	G	0.042	0.000267367	64.4515	-0.057	0.0071	1.20005e-15	240998
rs16967866	17	73407381	G	T	0.05	0.000130918	33.1497	-0.038	0.0066	6.49995e-09	253178
rs16994718	4	38688362	T	C	0.092	0.000147373	37.1802	-0.025	0.0041	1.5e-09	252251
rs17052031	5	172969109	T	A	0.167	0.000171861	43.5038	-0.031	0.0047	4.19952e-11	253092
rs17088190	8	24111330	T	C	0.212	0.000269756	67.8201	-0.028	0.0034	9.79941e-17	251347
rs17197086	14	21832776	T	C	0.117	0.000221857	53.1684	0.035	0.0048	3.40017e-13	239601
rs17257113	1	26449595	A	G	0.217	0.000199315	50.4848	0.027	0.0038	3.80014e-12	253243
rs17277008	1	172105162	C	T	0.25	0.000594375	148.535	0.039	0.0032	4.10015e-34	249755
rs17369123	1	172355841	T	C	0.233	0.000262808	66.5512	0.031	0.0038	1.39991e-16	253167
rs17391694	1	78623626	T	C	0.136	0.000288624	65.8241	0.043	0.0053	3.90032e-16	227998
rs17409588	5	31528627	C	T	0.3	0.000131787	33.1497	0.019	0.0033	5.39995e-09	251509
rs17416284	2	54885370	T	A	0.325	0.000199485	50.3642	-0.022	0.0031	2.90001e-12	252423
rs1742829	9	119422807	A	T	0.931	0.000181046	45.2562	-0.037	0.0055	2.29985e-11	249928
rs17473243	11	17266259	A	G	0.325	0.000217313	55.0468	0.023	0.0031	9.3994e-14	253254
rs1749824	10	80923862	A	C	0.483	0.00023242	58.7778	-0.023	0.003	1.50003e-14	252838
rs17511102	2	37960613	T	A	0.051	0.000365655	86.4574	0.053	0.0057	9.09913e-21	236361
rs1752388	1	151282841	C	A	0.117	0.000167932	42.5331	-0.03	0.0046	7.39946e-11	253235
rs17556750	4	82155568	A	C	0.275	0.000819029	206.641	0.046	0.0032	8.30042e-48	252095
rs17806888	3	67416322	C	T	0.092	0.00020406	50.1736	-0.034	0.0048	2.90001e-12	245828
rs17807185	7	77308295	G	A	0.408	0.000212593	53.7778	0.022	0.003	3.90032e-13	252910
rs1797625	3	112826415	T	A	0.383	0.000158372	40.1111	0.019	0.003	4.70002e-10	253233
rs180165	17	68034558	C	T	0.492	0.000159762	40.1111	0.019	0.003	6.4e-10	251030
rs1812175	4	145574844	G	A	0.808	0.00153876	390.062	0.079	0.004	2.09991e-86	253103
rs1832871	6	158722034	G	A	0.633	0.000257675	65.0364	-0.025	0.0031	1.80011e-15	252334
rs1855078	6	131351103	C	T	0.175	0.000124275	31.4694	0.023	0.0041	3.50002e-08	253195
rs1870761	11	122851563	A	C	0.383	0.00014229	36	0.018	0.003	1.29999e-09	252971
rs1884897	20	6612832	G	A	0.625	0.000849251	215.111	-0.044	0.003	1.29987e-48	253082
rs1950500	14	24830850	C	T	0.767	0.000370622	93.8477	-0.031	0.0032	3.19963e-22	253125
rs1996422	4	48687351	G	A	0.283	0.000176851	44.4444	0.022	0.0033	2.80027e-11	251268
rs2010997	13	33070506	A	G	0.367	0.000175932	44.4444	0.02	0.003	8.60003e-12	252580
rs2028067	17	30239698	C	T	0.2	0.000251338	63.1821	0.031	0.0039	8.19974e-16	251322
rs2035901	4	145521867	G	A	0.467	0.000426537	106.778	0.031	0.003	2.39994e-25	250232
rs2062708	5	32753672	C	T	0.123	0.000286851	72.25	0.034	0.004	1.99986e-17	251803
rs2070776	17	62007498	G	A	0.667	0.000729933	183.559	0.042	0.0031	6.00067e-41	251292
rs2072268	17	66303352	A	G	0.525	0.000173664	41.6233	-0.02	0.0031	1.09999e-10	239637
rs2079795	17	59496649	C	T	0.7	0.000831698	210.718	-0.045	0.0031	1.69981e-46	253150
rs2093210	14	60957279	T	C	0.596	0.000633009	158.273	-0.039	0.0031	2.99985e-35	249876
rs2110001	7	150517022	G	C	0.309	0.000340975	83.5918	0.032	0.0035	4.00037e-20	245074
rs213653	16	1111384	G	A	0.7	0.000139255	29.9887	-0.023	0.0042	3.40001e-08	215322
rs2149163	9	16455833	C	G	0.408	0.000175594	44.4444	0.02	0.003	1.80011e-11	253067
rs2166898	2	121612659	A	G	0.169	0.00017991	43.367	-0.027	0.0041	8.60003e-11	241007
rs217181	16	72114002	T	C	0.2	0.000157831	39.8892	0.024	0.0038	3.69999e-10	252695
rs2181834	10	102661251	T	G	0.542	0.000227357	57.5505	0.022	0.0029	2.09991e-14	253073
rs2237886	11	2810731	T	C	0.108	0.000307021	77.0096	0.043	0.0049	5.30029e-18	250753
rs2247341	4	1701317	A	G	0.417	0.000299551	75.8585	0.027	0.0031	1.80011e-18	253167
rs2256183	6	31380529	G	A	0.442	0.000607982	152.111	-0.037	0.003	2.49977e-36	250040
rs227724	17	54778817	T	A	0.297	0.000370948	93.6524	0.03	0.0031	3.50026e-21	252376
rs2278789	2	68376376	C	T	0.317	0.000142222	36	-0.018	0.003	2e-09	253092
rs2279007	19	17283403	A	G	0.258	0.000194868	48.2253	-0.025	0.0036	7.19946e-12	247430
rs2281645	9	35809328	G	A	0.358	0.000139232	35.2539	-0.019	0.0032	1.09999e-09	253170
rs2289195	2	25463483	A	G	0.367	0.000639531	160.444	0.038	0.003	2.39994e-37	250720
rs2302580	4	8608634	T	C	0.491	0.000338828	64.892	-0.029	0.0036	4.19952e-15	191456
rs2303085	16	24834233	T	C	0.158	0.000118439	29.9887	-0.023	0.0042	2.80001e-08	253171
rs2303262	16	82203758	T	C	0.75	0.000188707	37.1802	-0.025	0.0041	1.5e-09	196991
rs2306578	15	72142619	C	T	0.009	0.000216845	50.6005	0.069	0.0097	8.00018e-13	233300
rs2326458	16	84987679	A	C	0.833	0.00015701	39.5102	-0.022	0.0035	5e-10	251604
rs237711	20	47926856	G	C	0.282	0.000417107	105.633	0.037	0.0036	2.99985e-25	253147
rs239256	11	64987391	T	C	0.864	0.000227838	57.2681	0.028	0.0037	1.99986e-14	251299
rs2427307	20	60966686	A	G	0.27	0.000154281	39.0625	-0.02	0.0032	4.39997e-10	253153
rs2581830	3	53134098	C	T	0.642	0.000421585	106.778	-0.031	0.003	4.40048e-25	253172
rs2597513	3	13555836	T	C	0.875	0.000260772	66.0156	-0.039	0.0048	3.10027e-16	253091
rs2609334	6	168847175	C	T	0.267	0.000165336	41.8685	-0.022	0.0034	2.39999e-10	253193
rs2609996	8	57361121	A	C	0.383	0.000135781	34.3639	0.017	0.0029	6.19998e-09	253051
rs2631676	10	93037409	G	A	0.275	0.000205018	51.545	0.028	0.0039	4.60045e-13	251368
rs2633761	3	4728104	A	G	0.583	0.00012075	30.44	0.016	0.0029	2.59998e-08	252063
rs2662027	5	56254485	T	G	0.083	0.000186661	47.2656	-0.033	0.0048	6.29941e-12	253171
rs273945	7	137611566	C	A	0.534	0.000148935	37.565	0.019	0.0031	1.40001e-09	252189
rs2741311	2	233239743	C	T	0.95	0.000357107	85.9835	-0.051	0.0055	3.10027e-20	240694
rs2778027	9	90810948	T	C	0.783	0.000189898	47.929	-0.027	0.0039	3.10027e-12	252348
rs2802292	6	108908518	T	G	0.576	0.000126808	32.1111	0.017	0.003	6.69993e-09	253197
rs2806561	1	23504795	G	A	0.433	0.000342438	86.6825	-0.027	0.0029	1.9002e-20	253049
rs2811594	1	93343282	G	A	0.667	0.000225981	56.25	0.024	0.0032	4.10015e-14	248861
rs2815379	1	67510474	G	A	0.758	0.000120476	29.7521	0.018	0.0033	1.6e-08	246927
rs2834442	21	35690786	A	T	0.636	0.000236799	59.9376	0.024	0.0031	4.40048e-15	253058
rs2836288	21	39659766	A	C	0.534	0.000169729	42.9251	-0.019	0.0029	3.80014e-11	252863
rs2925155	8	75886297	T	C	0.333	0.000182049	45.7612	-0.023	0.0034	9.79941e-12	251324
rs2970578	1	212098460	G	T	0.398	0.00018404	45.8897	0.021	0.0031	1e-11	249303
rs3017036	18	19312766	T	G	0.283	0.000171649	34.0278	-0.021	0.0036	4.20001e-09	198209
rs3103267	2	232988582	C	A	0.636	0.000523384	132.599	0.038	0.0033	1.39991e-31	253218
rs310421	6	81792063	T	G	0.483	0.000484017	121.76	0.032	0.0029	3.29989e-27	251441
rs3118905	13	51105334	A	G	0.237	0.00121904	308.907	-0.058	0.0033	1.10002e-69	253095
rs31203	5	134351470	C	T	0.314	0.000397459	100	-0.032	0.0032	1.10002e-23	251500
rs316618	15	41796498	A	T	0.158	0.000196619	49.3791	-0.026	0.0037	3.29989e-12	251094
rs34651	5	72144005	T	C	0.905	0.000198901	49.9703	-0.041	0.0058	2.19989e-12	251184
rs3739707	9	113792706	A	C	0.3	0.000185672	47.0204	-0.024	0.0035	4.00037e-12	253199
rs3755196	2	36773071	G	A	0.308	0.00012596	31.6406	0.018	0.0032	3.40001e-08	251166
rs3764419	17	29164023	A	C	0.375	0.000737678	186.778	-0.041	0.003	2.70023e-41	253012
rs3790598	1	113196896	A	G	0.119	0.000160295	40.2142	-0.026	0.0041	2.39999e-10	250838
rs3791679	2	56096892	G	A	0.28	0.00116379	293.878	-0.06	0.0035	2.39994e-67	252225
rs3796529	4	57797414	T	C	0.169	0.000277763	70.1972	0.031	0.0037	6.29941e-17	252655
rs3802758	11	45936035	A	G	0.966	0.000144855	34.9174	0.039	0.0066	2.19999e-09	241017
rs3807931	7	20381674	A	G	0.408	0.00034244	86.6825	0.027	0.0029	1.20005e-19	253047
rs3814333	1	184007119	T	C	0.342	0.000933732	234.473	0.049	0.0032	4.79954e-51	250881
rs3818416	13	78474468	C	A	0.792	0.000142203	36	0.021	0.0035	1.7e-09	253125
rs3849769	5	39421279	A	G	0.3	0.000161881	40.4959	-0.021	0.0033	2.1e-10	250119
rs3868143	16	67328453	C	T	0.075	0.000142716	36	-0.033	0.0055	2.59998e-09	252215
rs3885668	2	10178479	T	C	0.558	0.000214267	53.7778	-0.022	0.003	8.4004e-13	250933
rs389663	6	117868051	C	T	0.683	0.000198879	50.3642	-0.022	0.0031	2.49977e-12	253192
rs4146850	6	169347106	A	G	0.492	0.000152135	38.5256	0.018	0.0029	1.2e-09	253196
rs42039	7	92244422	T	C	0.283	0.00158145	400	0.068	0.0034	3.80014e-88	252534
rs4239020	17	80176641	T	C	0.708	0.000181222	45.8897	-0.021	0.0031	8.80035e-12	253180
rs4246079	6	6889818	G	A	0.9	0.000243969	57.76	0.038	0.005	4.49987e-14	236696
rs4246302	15	100687967	G	A	0.333	0.000273058	66.9421	0.027	0.0033	1.69981e-16	245092
rs425277	1	2069172	T	C	0.28	0.000285017	71.9927	0.028	0.0033	1.20005e-17	252521
rs429433	8	8747894	G	A	0.95	0.00016718	41.9758	-0.046	0.0071	1.29999e-10	251042
rs4320932	11	2171601	C	T	0.2	0.000206752	50.0297	-0.029	0.0041	2.29985e-12	241931
rs4325879	3	156851984	T	C	0.264	0.000143887	36	-0.021	0.0035	3.2e-09	250163
rs4369779	18	20735408	C	T	0.742	0.000954794	241.975	0.056	0.0036	1.50003e-53	253192
rs4371882	6	7793169	G	A	0.167	0.000209667	50.4848	0.027	0.0038	1.10002e-12	240737
rs4378999	3	51208646	A	T	0.858	0.00020058	50.1736	-0.034	0.0048	6.00067e-13	250094
rs445151	2	33297412	T	C	0.831	0.000133604	33.518	0.022	0.0038	5.1e-09	250845
rs4461027	15	74211548	T	C	0.65	0.000327039	81.5817	0.028	0.0031	7.50067e-20	249376
rs4542783	19	8642160	C	T	0.388	0.000396007	67.3241	-0.032	0.0039	1.20005e-15	169942
rs4548838	15	100761190	C	T	0.55	0.000492146	121	-0.033	0.003	8.60003e-28	245743
rs461521	17	622497	A	C	0.5	0.000112798	28.4444	0.016	0.003	3.29997e-08	252144
rs4624820	5	141681788	A	G	0.4	0.000153257	38.5256	0.018	0.0029	1e-09	251343
rs4655345	1	214608704	G	A	0.417	0.000252706	64	-0.024	0.003	5.19996e-16	253197
rs4675945	2	242428809	T	G	0.358	0.000175534	44.4444	-0.02	0.003	3.29989e-11	253153
rs4686904	3	187438522	T	C	0.642	0.000181316	45.8897	-0.021	0.0031	2.49977e-11	253049
rs4721810	7	19652356	C	A	0.85	0.00020401	49.6384	-0.031	0.0044	5.50047e-12	243266
rs4722837	7	28770047	G	A	0.417	0.000120419	30.0728	-0.017	0.0031	2.19999e-08	249707
rs4725061	7	8086639	G	A	0.422	0.000166305	41.6233	0.02	0.0031	1.09999e-10	250244
rs4733724	8	130723728	G	A	0.192	0.000722319	182.615	-0.05	0.0037	1.39991e-41	252637
rs4735677	8	78148191	T	A	0.342	0.00052776	133.691	0.037	0.0032	6.00067e-30	253187
rs4745948	10	69937987	A	G	0.567	0.000207048	52.4376	0.021	0.0029	2.70023e-13	253212
rs4748978	10	25052109	T	C	0.585	0.000133722	33.7149	-0.018	0.0031	4.30002e-09	252094
rs4803468	19	41922352	G	A	0.602	0.000382788	93.6524	-0.03	0.0031	1.69981e-21	244567
rs4806934	19	3432252	G	A	0.367	0.000354521	87.513	0.029	0.0031	1.29987e-20	246763
rs4812888	20	35840535	A	G	0.7	0.000127288	32.2133	0.021	0.0037	1.40001e-08	253043
rs4821890	22	39777523	A	G	0.733	0.000118756	30.0728	0.017	0.0031	4.20001e-08	253204
rs4868126	5	171283469	G	T	0.65	0.000513272	126.562	0.036	0.0032	2.80027e-29	246455
rs4876357	8	117509887	C	T	0.567	0.000135815	34.3639	-0.017	0.0029	4.30002e-09	252987
rs4930585	11	68411347	C	T	0.825	0.000184177	46.6389	0.028	0.0041	4.40048e-12	253184
rs4939837	18	46487998	G	A	0.658	0.000134129	33.1497	-0.019	0.0033	1.09999e-08	247117
rs4986172	17	43216281	T	C	0.325	0.000470937	112.891	-0.034	0.0032	7.59976e-27	239604
rs519384	3	172168507	A	T	0.26	0.000351512	88.2461	0.031	0.0033	8.60003e-22	250961
rs552707	7	28205303	C	T	0.686	0.000820619	206.641	-0.046	0.0032	9.30037e-46	251606
rs568610	8	27527995	T	C	0.208	0.000166121	41.8685	0.022	0.0034	1.40001e-10	251997
rs5742915	15	74336633	C	T	0.55	0.00050838	127.471	0.035	0.0031	1.50003e-29	250615
rs5754185	22	33046732	G	C	0.108	0.000274158	69.4444	-0.035	0.0042	4.49987e-17	253233
rs5757318	22	39275656	T	A	0.136	0.000147111	36.5017	0.029	0.0048	1.89998e-09	248090
rs584828	17	38599230	T	C	0.433	0.000275438	69.4444	-0.025	0.003	3.50026e-17	252056
rs593133	1	32355180	C	T	0.161	0.000182	45.6538	0.025	0.0037	1.50003e-11	250801
rs6020202	20	48634821	A	G	0.217	0.000148701	37.3457	-0.022	0.0036	7.90005e-10	251110
rs6047319	20	21218345	A	G	0.658	0.000139664	35.2539	-0.019	0.0032	1.2e-09	252386
rs605372	15	48834747	C	T	0.033	0.00014172	32.6531	-0.052	0.0091	1.2e-08	230375
rs606452	11	75276178	C	A	0.842	0.000399165	100	-0.043	0.0043	1.9002e-23	250425
rs6085662	20	6698372	C	G	0.336	0.000156153	39.0625	0.02	0.0032	2.99999e-10	250118
rs625735	11	118575419	A	G	0.342	0.000232066	58.7778	0.023	0.003	7.19946e-15	253224
rs6435143	2	203194256	C	A	0.558	0.000158544	40.1111	-0.019	0.003	1.5e-10	252958
rs6439168	3	129050943	G	A	0.817	0.000417149	105.633	0.037	0.0036	7.70016e-25	253122
rs6441170	3	157806960	C	T	0.362	0.000212337	53.7778	0.022	0.003	9.70063e-13	253214
rs648831	6	80956208	T	C	0.492	0.000424959	106.778	0.031	0.003	2.60016e-26	251161
rs6544650	2	43616812	G	A	0.417	0.000142868	36	0.018	0.003	4.20001e-09	251946
rs6556312	5	176789719	T	G	0.15	0.000222349	54.4785	0.031	0.0042	1.10002e-13	244961
rs6584575	10	105577409	A	G	0.08	0.000172613	42.7515	0.034	0.0052	9.49948e-11	247631
rs6600365	1	41556253	T	C	0.6	0.000342184	86.6825	-0.027	0.0029	1.69981e-20	253237
rs6601882	10	5021218	C	T	0.28	0.00016279	36.6343	-0.023	0.0038	6.4e-10	225006
rs6658835	1	218520995	G	A	0.233	0.000168934	41.8685	0.022	0.0034	3.59998e-10	247800
rs6684205	1	218609702	G	A	0.186	0.000447471	112.891	0.034	0.0032	1.50003e-26	252175
rs6691924	1	54954245	T	C	0.85	0.000163807	40.96	0.032	0.005	2.39999e-10	250011
rs6713865	2	23899807	G	A	0.183	0.000238169	60.0625	-0.031	0.004	5.30029e-15	252126
rs6739772	2	241840711	G	A	0.767	0.000155545	39.0625	0.02	0.0032	1.40001e-09	251096
rs6838153	4	122720999	G	A	0.333	0.000198886	50.3642	0.022	0.0031	2.60016e-12	253183
rs6869670	5	64549415	C	T	0.108	0.000135391	34.2653	0.024	0.0041	4.49997e-09	253051
rs6903732	6	126258619	A	C	0.576	0.000126905	32.1111	0.017	0.003	2.1e-08	253003
rs6919321	6	33724004	A	G	0.625	0.000194848	49	0.021	0.003	4.70002e-12	251431
rs6920372	6	109723939	A	G	0.364	0.00029345	74.3163	-0.025	0.0029	1.69981e-17	253178
rs6952113	7	120777619	A	G	0.375	0.000142169	36	-0.018	0.003	1.2e-09	253186
rs6962887	7	135045786	G	T	0.345	0.000184758	45.7612	-0.023	0.0034	6.09958e-11	247638
rs6974574	7	38110073	T	A	0.745	0.000309834	77.8547	0.03	0.0034	9.8992e-19	251203
rs6999216	8	131368011	A	T	0.783	0.000121997	30.8642	-0.02	0.0036	4.70002e-08	252963
rs7000226	8	49483815	C	G	0.29	0.000180694	45.7612	0.023	0.0034	3.80014e-11	253209
rs7033487	9	119129257	C	T	0.225	0.000417351	105.633	-0.037	0.0036	1.10002e-24	252999
rs7033940	9	6440419	C	G	0.142	0.00011749	29.7521	-0.024	0.0044	4.70002e-08	253202
rs7043114	9	95387983	T	C	0.517	0.000394811	100	-0.029	0.0029	1.80011e-22	253188
rs7069985	10	27890831	G	A	0.192	0.00018077	45.7612	0.023	0.0034	1.59993e-11	253102
rs713140	4	144317867	G	A	0.317	0.000142226	36	-0.018	0.003	4.70002e-09	253085
rs7155279	14	92485881	T	G	0.342	0.000322157	81.5817	-0.028	0.0031	4.19952e-20	253156
rs7162825	15	63439186	T	C	0.517	0.00012022	30.44	0.016	0.0029	3.59998e-08	253173
rs717052	11	120180479	A	G	0.133	0.000132811	32.2831	-0.025	0.0044	6.4e-09	243045
rs7178424	15	62380259	T	C	0.483	0.000194584	49	-0.021	0.003	5.00035e-13	251772
rs720390	3	185548683	A	G	0.383	0.000505986	127.471	0.035	0.0031	1.20005e-29	251801
rs7220557	17	79392089	C	T	0.133	0.000144298	32.6531	0.024	0.0042	1.29999e-08	226259
rs723149	7	46577056	G	A	0.533	0.000179759	43.0664	-0.021	0.0032	5.10035e-11	239537
rs724016	3	141105570	G	A	0.483	0.00285157	723.424	0.078	0.0029	3.1989e-158	252972
rs7261425	20	20068635	G	C	0.305	0.000151111	38.1488	-0.021	0.0034	1.79999e-10	252419
rs7273787	20	4098567	G	A	0.333	0.000199548	50.3642	0.022	0.0031	2.80027e-12	252343
rs7274811	20	32333181	T	G	0.2	0.000654807	165.306	-0.045	0.0035	5.50047e-38	252287
rs7319045	13	92024574	G	A	0.61	0.000254084	64	-0.024	0.003	8.4004e-15	251823
rs7319446	13	115029162	A	G	0.258	0.000170565	43.1837	-0.023	0.0035	3.40017e-11	253139
rs7341084	5	33324350	T	C	0.783	0.000249043	63.0623	0.027	0.0034	4.40048e-15	253157
rs745749	5	179715803	G	A	0.308	0.000205519	48.5767	-0.023	0.0033	4.30031e-12	236314
rs7466269	9	133464084	G	A	0.333	0.000447603	113.319	-0.033	0.0031	1e-27	253058
rs7517682	1	103519589	A	G	0.585	0.000233948	58.7778	-0.023	0.003	3.59998e-14	251186
rs7536458	1	118864602	G	T	0.333	0.000635787	159.948	-0.043	0.0034	1.80011e-36	251417
rs7542242	1	22477493	T	C	0.317	0.000117494	29.7521	-0.018	0.0033	3.79997e-08	253194
rs7551732	1	89139041	A	T	0.623	0.000319962	81	0.027	0.003	6.29941e-20	253076
rs7567288	2	134434824	C	T	0.19	0.000230116	58.241	0.029	0.0038	2.99985e-14	253038
rs7578605	2	1643208	G	A	0.042	0.000204888	51.0204	0.045	0.0063	1.10002e-12	248967
rs7586126	2	135943900	G	A	0.1	0.000182168	46.1374	-0.036	0.0053	1e-11	253225
rs7590738	2	71525698	A	G	0.675	0.000214206	53.7778	-0.022	0.003	1.10002e-13	251004
rs7701414	5	131585958	G	A	0.483	0.000602823	152.111	0.037	0.003	1.29987e-34	252181
rs7733222	5	168252563	T	C	0.552	0.00014218	36	-0.018	0.003	1.2e-09	253166
rs7751325	6	7209132	T	C	0.456	0.000128076	32.1111	0.017	0.003	3.09999e-08	250689
rs7759938	6	105378954	T	C	0.636	0.000752922	189.062	-0.044	0.0032	2.60016e-43	250918
rs7849585	9	139111870	T	G	0.317	0.00050162	126.562	0.036	0.0032	1.10002e-29	252183
rs7870253	9	99231096	A	T	0.233	0.000568354	144	0.042	0.0035	3.29989e-33	253221
rs7899004	10	104341435	C	T	0.442	0.000293611	74.3163	-0.025	0.0029	7.00003e-17	253039
rs7926352	11	69915881	C	T	0.725	0.000130211	32.6531	-0.02	0.0035	3.09999e-08	250739
rs7935997	11	12728651	G	A	0.443	0.000242467	59.9376	0.024	0.0031	6.00067e-15	247141
rs7941132	11	14302756	G	T	0.042	0.000201231	50.6751	0.042	0.0059	1.29987e-12	251777
rs798497	7	2795957	G	A	0.288	0.00125226	317.285	-0.057	0.0032	2.19989e-71	253054
rs8017130	14	23759156	G	A	0.642	0.000197261	45.7612	0.023	0.0034	1e-11	231940
rs8052560	16	88777242	A	C	0.783	0.000281125	66.9421	0.036	0.0044	3.80014e-16	238057
rs8058684	16	53515118	A	G	0.308	0.000170335	43.0664	0.021	0.0032	1.2e-10	252793
rs806100	5	127468177	C	T	0.567	0.000142141	36	-0.018	0.003	5.39995e-10	253236
rs806794	6	26200677	G	A	0.276	0.0013139	330.579	-0.06	0.0033	4.60045e-74	251273
rs8090312	18	77225154	G	A	0.25	0.000199269	49.827	-0.024	0.0034	3.29989e-13	250001
rs8097893	18	74983055	G	A	0.067	0.000151056	38.1488	-0.042	0.0068	4.60002e-10	252512
rs8103992	19	19665643	C	A	0.78	0.000242678	61.4317	-0.029	0.0037	1.20005e-14	253081
rs817300	9	98380222	A	G	0.035	0.000665652	151.754	-0.085	0.0069	4.30031e-34	227828
rs822553	7	148650818	A	G	0.233	0.00025719	59.1716	0.03	0.0039	2.19989e-14	230012
rs8413	9	139323311	C	T	0.525	0.000232363	58.7778	0.023	0.003	2.60016e-14	252900
rs862034	14	74990746	G	A	0.51	0.000346651	87.1111	0.028	0.003	6.4003e-20	251208
rs888403	18	2766938	G	A	0.367	0.000133132	33.1497	0.019	0.0033	9.29994e-09	248967
rs897080	2	44774202	T	C	0.746	0.000271138	67.8201	-0.028	0.0034	1.59993e-16	250065
rs913000	20	54836354	C	T	0.658	0.000219489	52.8926	-0.024	0.0033	5.50047e-13	240930
rs9217	17	7363088	C	T	0.392	0.000344321	87.1111	0.028	0.003	4.60045e-20	252909
rs927381	14	55265180	T	C	0.593	0.000213195	53.7778	0.022	0.003	4.10015e-13	252195
rs9291926	5	67599656	G	T	0.517	0.000149493	37.565	-0.019	0.0031	3.40001e-10	251247
rs9292468	5	32819073	C	T	0.525	0.000568812	144	-0.036	0.003	1.50003e-33	253017
rs9359128	6	76250456	T	C	0.136	0.000377438	95.6049	0.044	0.0045	5.90065e-22	253206
rs9389986	6	142661114	A	T	0.254	0.000979638	248.301	-0.052	0.0033	1.9002e-56	253216
rs9479130	6	152168456	C	A	0.408	0.00042393	106.778	0.031	0.003	5.10035e-25	251771
rs955748	4	184215675	G	A	0.681	0.000267802	67.8201	0.028	0.0034	3.10027e-16	253181
rs9568328	13	50347308	T	A	0.01	0.000275846	65.5329	0.051	0.0063	3.69999e-16	237507
rs958225	9	78759705	A	T	0.058	0.000144872	33.9048	0.046	0.0079	6.80002e-09	234001
rs960006	16	4911195	C	T	0.526	0.000185691	36.7309	0.02	0.0033	1e-09	197772
rs9600340	13	75079414	A	G	0.458	0.000158483	40.1111	-0.019	0.003	1.79999e-10	253056
rs9650315	8	57155598	T	G	0.125	0.000726191	183.753	-0.061	0.0045	1.50003e-41	252855
rs9782976	1	146825049	C	T	0.875	0.000123882	31.36	0.028	0.005	1.89998e-08	253114
rs9816693	3	38047954	C	G	0.155	0.000237194	60.0625	0.031	0.004	3.19963e-15	253163
rs981938	2	218275818	A	G	0.658	0.000277775	70.3434	0.026	0.0031	1.29987e-17	253170
rs9825936	3	191080723	T	C	0.28	0.000123318	31.2284	0.019	0.0034	1.2e-08	253206
rs9825951	3	99269921	A	T	0.6	0.000200618	50.3642	-0.022	0.0031	2.60016e-12	250997
rs9834893	3	114574749	C	G	0.933	0.00016949	42.9251	-0.038	0.0058	6.59933e-11	253220
rs9893629	17	45800177	C	T	0.317	0.000127422	30.8642	-0.02	0.0036	1e-08	242191
rs989393	9	101743336	C	T	0.3	0.000186784	47.2656	-0.022	0.0032	3.29989e-11	253005
rs991946	6	166329862	T	C	0.5	0.000208556	52.4376	-0.021	0.0029	8.4004e-13	251381
rs9920547	15	100519833	G	A	0.708	0.000331798	83.1315	0.031	0.0034	4.19952e-20	250467
rs9967417	18	46959500	C	G	0.583	0.000707098	177.778	-0.04	0.003	2.19989e-40	251243
rs997400	2	232332847	T	C	0.475	0.000317709	80.3805	-0.026	0.0029	1e-18	252922
rs9977276	21	47436327	G	T	0.75	0.000156221	39.5102	0.022	0.0035	2.90001e-10	252874
rs9993613	4	73476014	G	T	0.491	0.00042359	107.015	-0.03	0.0029	4.49987e-24	252534
rs999474	17	46987665	A	G	0.457	0.000212398	53.7778	0.022	0.003	1.10002e-13	253142

## Sheet: Table S5
Table S5. Selected T2D SNPs
SNP	Chr	Position	EA	NEA	EAF	R2	Fstat	beta	se	pval	sample size
rs10077431	5	112927686	A	C	0.214668	0.000475871	29.9418	-0.0487	0.0089	4.75499e-08	62892
rs10087241	8	30863722	A	G	0.594893	0.000560251	35.2539	-0.0475	0.008	2.79602e-09	62892
rs10100265	8	10633159	C	A	0.61049	0.000613848	38.6286	-0.0491	0.0079	6.28796e-10	62892
rs10114341	9	96919182	C	T	0.440754	0.000512835	32.2687	-0.0409	0.0072	1.15101e-08	62892
rs10401969	19	19407718	C	T	0.0765858	0.000761909	47.953	0.0921	0.0133	4.13143e-12	62892
rs1050226	6	7281654	G	A	0.406792	0.000699542	44.025	-0.0491	0.0074	3.34195e-11	62892
rs1061813	5	14847331	A	G	0.537119	0.000548844	34.5357	-0.0429	0.0073	3.37202e-09	62892
rs1063355	6	32627714	G	T	0.602436	0.00127909	80.5449	0.0709	0.0079	3.71535e-19	62892
rs10740322	10	71485458	A	G	0.687104	0.000500495	31.4919	0.0477	0.0085	2.10902e-08	62892
rs10811661	9	22134094	C	T	0.173605	0.00405925	256.327	-0.1569	0.0098	4.13238e-58	62892
rs10830963	11	92708710	G	C	0.275768	0.00204869	129.106	0.0909	0.008	5.84655e-30	62892
rs10974438	9	4291928	C	A	0.351215	0.000986375	62.0944	0.0591	0.0075	3.01301e-15	62892
rs11098676	4	123833154	C	T	0.787639	0.000502858	31.6406	0.054	0.0096	2.02698e-08	62892
rs1111875	10	94462882	T	C	0.408262	0.002749	173.361	-0.0948	0.0072	3.61493e-39	62892
rs11257655	10	12307894	T	C	0.206773	0.00113978	71.7623	0.0737	0.0087	1.96607e-17	62892
rs1127655	1	117530507	T	C	0.529064	0.00048854	30.7393	-0.0438	0.0079	2.47098e-08	62892
rs11708067	3	123065778	G	A	0.23899	0.00199806	125.909	-0.0965	0.0086	5.93335e-29	62892
rs11925227	3	170766618	A	G	0.183439	0.000502152	31.5962	-0.0534	0.0095	2.24999e-08	62892
rs11926707	3	46925539	C	T	0.625556	0.000506679	31.8812	0.0463	0.0082	1.68601e-08	62892
rs12088739	1	51506886	G	A	0.0898481	0.000734712	46.24	-0.0884	0.013	9.79264e-12	62892
rs12617659	2	121309759	T	C	0.147238	0.000702781	44.229	-0.0685	0.0103	2.82683e-11	62892
rs12910825	15	91511260	G	A	0.360391	0.000775531	48.811	0.0517	0.0074	2.16421e-12	62892
rs12945601	17	17653411	C	T	0.613603	0.000572101	36	-0.048	0.008	1.71799e-09	62892
rs12970134	18	57884750	A	G	0.26512	0.000764702	48.1289	0.0555	0.008	5.30884e-12	62892
rs13239186	7	117510621	T	C	0.302029	0.00063897	40.2105	0.0539	0.0085	2.70402e-10	62892
rs13330951	16	69563842	G	A	0.488314	0.000503685	31.6927	-0.0456	0.0081	1.53801e-08	62892
rs13389219	2	165528876	T	C	0.394368	0.00151138	95.1943	-0.0722	0.0074	2.1062e-22	62892
rs1359790	13	80717156	A	G	0.2867	0.00157174	99.0025	-0.0796	0.008	2.79512e-23	62892
rs1496653	3	23454790	G	A	0.204782	0.00121277	76.3638	-0.0769	0.0088	2.57217e-18	62892
rs1552224	11	72433098	C	A	0.15421	0.00166377	104.809	-0.1034	0.0101	8.63575e-25	62892
rs16988333	22	30552813	G	A	0.0904035	0.000521936	32.8417	-0.0745	0.013	9.16896e-09	62892
rs17086692	4	53134293	T	G	0.313426	0.000491225	30.9083	-0.0467	0.0084	2.48102e-08	62892
rs17168486	7	14898282	T	C	0.173603	0.000989784	62.3092	0.0742	0.0094	2.17721e-15	62892
rs17405722	17	40542501	A	G	0.0741526	0.000564295	35.5085	0.087	0.0146	2.27798e-09	62892
rs17411031	8	19852310	G	C	0.261729	0.000490524	30.8642	-0.045	0.0081	3.03501e-08	62892
rs1758632	9	34025640	G	C	0.623407	0.000583926	36.7446	0.0491	0.0081	1.36e-09	62892
rs17631783	17	61687600	T	C	0.26346	0.000475871	29.9418	-0.0487	0.0089	3.94903e-08	62892
rs17791513	9	81905590	G	A	0.0605985	0.000765074	48.1523	-0.1027	0.0148	4.61424e-12	62892
rs1801214	4	6303022	T	C	0.599585	0.00236213	148.906	0.0903	0.0074	5.51569e-34	62892
rs1899951	3	12394840	T	C	0.123288	0.00167003	105.204	-0.1118	0.0109	1.63682e-24	62892
rs2237892	11	2839751	T	C	0.0624896	0.00059416	37.3889	-0.096	0.0157	8.74601e-10	62892
rs2246618	6	31478986	T	C	0.307253	0.000592703	37.2972	0.0513	0.0084	1.20301e-09	62892
rs2294120	8	146003567	G	A	0.455879	0.000499752	31.4451	-0.0443	0.0079	1.61801e-08	62892
rs2296173	1	39913351	G	A	0.212011	0.000886791	55.8198	0.065	0.0087	7.65773e-14	62892
rs2299383	7	103418846	T	C	0.423455	0.000506229	31.8529	0.0412	0.0073	1.49001e-08	62892
rs243019	2	60585806	C	T	0.455831	0.00100948	63.5501	0.0566	0.0071	2.28981e-15	62892
rs2493394	1	120471224	G	A	0.107338	0.000663161	41.7339	0.073	0.0113	1.15101e-10	62892
rs2796441	9	84308948	A	G	0.416458	0.00152308	95.9326	-0.0715	0.0073	1.962e-22	62892
rs2820426	1	219660535	G	A	0.610058	0.000809276	50.9366	0.0521	0.0073	1.30197e-12	62892
rs2867125	2	622827	C	T	0.827825	0.000622808	39.1928	0.0601	0.0096	4.32504e-10	62892
rs2908282	7	44248828	A	G	0.177395	0.000548028	34.4844	0.0552	0.0094	4.25001e-09	62892
rs2925979	16	81534790	C	T	0.70085	0.000744712	46.8698	-0.0534	0.0078	9.0615e-12	62892
rs2943656	2	227121918	G	A	0.635133	0.00235691	148.576	0.0902	0.0074	6.6973e-34	62892
rs3217992	9	22003223	T	C	0.369901	0.000828007	52.1165	0.0527	0.0073	7.2277e-13	62892
rs340874	1	214159256	C	T	0.563904	0.00116792	73.5365	0.0626	0.0073	8.40621e-18	62892
rs348330	1	229672955	A	G	0.633451	0.000574456	36.1483	-0.0487	0.0081	1.86402e-09	62892
rs3756784	6	131950233	G	T	0.185838	0.000489447	30.7964	0.0505	0.0091	2.58899e-08	62892
rs3802177	8	118185025	A	G	0.311281	0.00366627	231.42	-0.1217	0.008	2.32113e-52	62892
rs459193	5	55806751	G	A	0.745338	0.00116545	73.3809	0.0711	0.0083	8.80846e-18	62892
rs4622883	3	152188290	G	A	0.508544	0.000494303	31.1021	-0.0435	0.0078	3.01599e-08	62892
rs4686471	3	187740899	C	T	0.609775	0.000690607	43.4623	0.0534	0.0081	4.28154e-11	62892
rs4812829	20	42989267	A	G	0.160871	0.0004984	31.36	0.0532	0.0095	2.44298e-08	62892
rs4823182	22	44377442	G	A	0.335748	0.000622674	39.1843	0.0482	0.0077	3.35799e-10	62892
rs4865796	5	53272664	A	G	0.69309	0.000733605	46.1703	0.053	0.0078	1.32892e-11	62892
rs516946	8	41519248	C	T	0.760633	0.00149206	93.9759	0.0824	0.0085	3.15864e-22	62892
rs5215	11	17408630	T	C	0.639941	0.00136974	86.2608	-0.0678	0.0073	2.08882e-20	62892
rs55966194	20	45599090	G	C	0.281312	0.000567777	35.7278	-0.0526	0.0088	2.25398e-09	62892
rs576674	13	33554302	A	G	0.832515	0.000722298	45.4582	-0.0654	0.0097	1.79184e-11	62892
rs6059662	20	32675727	G	A	0.663176	0.00050654	31.8725	0.0446	0.0079	1.51199e-08	62892
rs622217	6	160766770	C	T	0.483932	0.000630444	39.6736	-0.0485	0.0077	3.12903e-10	62892
rs6515236	20	22435749	C	A	0.24933	0.000487512	30.6746	-0.0504	0.0091	3.34303e-08	62892
rs67232546	11	128398938	T	C	0.209222	0.000612495	38.5434	0.0596	0.0096	4.66101e-10	62892
rs6767484	3	185520578	G	A	0.312261	0.00400774	253.061	0.1209	0.0076	2.70085e-56	62892
rs6785040	3	63897915	C	T	0.15066	0.000516839	32.5208	-0.0633	0.0111	1.26401e-08	62892
rs6795735	3	64705365	T	C	0.410912	0.000928192	58.4282	-0.0558	0.0073	1.63005e-14	62892
rs6878122	5	76427311	A	G	0.681791	0.000809787	50.9688	-0.0564	0.0079	1.18796e-12	62892
rs6960043	7	15052860	C	T	0.521837	0.00129033	81.2537	0.064	0.0071	3.61077e-19	62892
rs7144011	14	79940383	T	G	0.221063	0.000511037	32.1556	0.0482	0.0085	1.63599e-08	62892
rs7177055	15	77832762	A	G	0.718289	0.00106539	67.074	0.0647	0.0079	2.746e-16	62892
rs7240767	18	7070642	C	T	0.383677	0.000492706	31.0015	0.0451	0.0081	2.157e-08	62892
rs72802358	16	75243657	C	G	0.101594	0.00122481	77.1227	-0.1168	0.0133	1.97015e-18	62892
rs72892910	6	50816887	T	G	0.172394	0.000680773	42.843	0.0648	0.0099	6.42836e-11	62892
rs735949	4	185716232	C	T	0.14115	0.000714884	44.9912	-0.0711	0.0106	1.94581e-11	62892
rs753270	10	80964975	C	T	0.583535	0.00070978	44.6698	0.0528	0.0079	2.70209e-11	62892
rs7561798	2	228973660	G	A	0.482171	0.000490524	30.8642	0.04	0.0072	2.79402e-08	62892
rs7572970	2	161136656	G	A	0.722047	0.000730746	45.9902	0.059	0.0087	1.39091e-11	62892
rs7607777	2	43629931	T	G	0.105906	0.00190639	120.122	-0.137	0.0125	9.39723e-28	62892
rs7674212	4	103988899	T	G	0.408864	0.000610853	38.44	-0.0465	0.0075	6.18201e-10	62892
rs7685296	4	153254121	T	C	0.279365	0.000632434	39.799	-0.0511	0.0081	2.31702e-10	62892
rs7729395	5	102100576	T	C	0.0509409	0.00116953	73.6379	0.1373	0.016	1.10103e-17	62892
rs7756992	6	20679709	G	A	0.266896	0.00437728	276.497	0.1297	0.0078	5.99929e-62	62892
rs7786095	7	156983847	G	A	0.10386	0.000527215	33.174	-0.0743	0.0129	9.64295e-09	62892
rs780094	2	27741237	C	T	0.612845	0.00138856	87.4478	0.0692	0.0074	5.15941e-21	62892
rs7845219	8	95937502	C	T	0.492786	0.000545935	34.3526	-0.0422	0.0072	4.54496e-09	62892
rs7903146	10	114758349	T	C	0.291585	0.0244811	1578.26	0.3059	0.0077	1e-200	62892
rs7929543	11	49351026	C	A	0.0831599	0.000572101	36	0.0828	0.0138	2.19902e-09	62892
rs8068804	17	3985864	A	G	0.325097	0.000899735	56.6353	0.0587	0.0078	4.41062e-14	62892
rs8108269	19	46158513	G	T	0.281015	0.00105555	66.4535	0.0644	0.0079	3.11387e-16	62892
rs840967	2	65701757	A	C	0.605922	0.000613317	38.5952	-0.0497	0.008	5.44202e-10	62892
rs849135	7	28196413	A	G	0.499052	0.00305181	192.516	-0.0999	0.0072	1.04112e-43	62892
rs853974	6	127068983	C	T	0.737586	0.000741105	46.6427	-0.0601	0.0088	7.85778e-12	62892
rs9369425	6	43810974	A	G	0.708185	0.000655663	41.2617	-0.0546	0.0085	1.12899e-10	62892
rs963740	13	51096095	T	A	0.294299	0.000493036	31.0223	-0.0479	0.0086	2.23198e-08	62892
rs9844972	3	150097635	C	G	0.0697229	0.000663014	41.7246	0.0956	0.0148	1.02601e-10	62892
rs9894220	17	46989154	G	A	0.43374	0.000871159	54.835	-0.0585	0.0079	1.51705e-13	62892
rs9928094	16	53799905	G	A	0.42602	0.00333836	210.653	0.1045	0.0072	3.58922e-47	62892
rs993380	4	83584496	G	A	0.66555	0.000622578	39.1783	-0.0507	0.0081	4.58701e-10	62892
rs9940149	16	300641	A	G	0.178556	0.000592338	37.2742	-0.058	0.0095	9.29095e-10	62892

## Sheet: Table S6
Table S6. Selected HDL-C SNPs
SNP	Chr	Position	EA	NEA	EAF	R2	Fstat	beta	se	pval	sample size
rs10162642	15	58577163	G	A	0.00103906	420.154	0.788315	0.0480088	0.00234216	2.3e-93	403943
rs10233430	7	1051664	T	C	0.000278968	112.718	0.572985	0.0204688	0.00192795	2.5e-26	403943
rs10252234	7	1114381	C	T	0.000121623	49.1345	0.762829	-0.0157095	0.00224114	2.4e-12	403943
rs10438354	15	67336207	C	G	8.49648e-05	34.3237	0.64975	-0.0119313	0.00203653	4.7e-09	403943
rs1043897	1	230416399	G	T	0.000261676	105.729	0.584618	-0.0198683	0.00193225	8.5e-25	403943
rs1045241	5	118729286	C	T	0.000144577	58.4088	0.728748	-0.0164773	0.00215599	2.1e-14	403943
rs1047891	2	211540507	C	A	0.000210891	85.2054	0.684417	0.0188663	0.00204387	2.7e-20	403943
rs10504477	8	71338185	T	C	0.000150413	60.7673	0.587809	0.0150542	0.00193118	6.4e-15	403943
rs10513801	3	185822353	T	G	0.000295659	119.464	0.862853	0.030283	0.00277064	8.3e-28	403943
rs1052373	11	47354787	C	T	0.00118893	480.83	0.678129	-0.0446282	0.00203523	1.4e-106	403943
rs1055582	4	39700173	C	T	0.000132012	53.3321	0.49477	-0.013948	0.00190993	2.8e-13	403943
rs10750766	11	65473798	C	A	0.000194955	78.7658	0.290137	0.018633	0.00209949	7e-19	403943
rs10761737	10	65052205	T	C	0.0001294	52.2767	0.583396	-0.0140087	0.00193751	4.8e-13	403943
rs10786114	10	95309022	C	T	0.000168563	68.1009	0.125151	-0.0237884	0.00288263	1.6e-16	403943
rs10826337	10	61409469	G	A	8.39097e-05	33.8974	0.592595	0.0113214	0.00194454	5.8e-09	403943
rs1083470	2	147871114	G	A	8.59519e-05	34.7225	0.384281	-0.0115491	0.00195994	3.8e-09	403943
rs1086056	3	154088411	T	G	9.73096e-05	39.3112	0.155371	0.0165187	0.00263462	3.6e-10	403943
rs10896581	11	56964224	G	A	9.53568e-05	38.5222	0.878793	0.0181347	0.00292183	5.4e-10	403943
rs10916239	1	228088833	T	C	9.05327e-05	36.5732	0.619944	-0.0118827	0.00196487	1.5e-09	403943
rs10950390	7	12224708	C	T	0.000102317	41.3344	0.791891	0.0151656	0.00235887	1.3e-10	403943
rs10955991	8	121867780	T	C	0.000233189	94.2166	0.31822	0.019752	0.00203492	2.8e-22	403943
rs11000468	10	74711376	C	T	7.9375e-05	32.0653	0.744676	-0.0125964	0.00222448	1.5e-08	403943
rs11009262	10	33448764	G	T	8.09263e-05	32.6921	0.942683	0.0234022	0.00409294	1.1e-08	403943
rs11021232	11	95320808	T	C	0.000112596	45.4873	0.819041	0.0167738	0.00248706	1.5e-11	403943
rs11075985	16	53805207	C	A	0.000145499	58.7815	0.575568	0.0146221	0.00190717	1.8e-14	403943
rs112001035	17	66823805	G	A	0.000323615	130.764	0.939507	0.0466962	0.00408355	2.8e-30	403943
rs11202156	10	88511326	G	T	7.67605e-05	31.0091	0.727174	0.0119436	0.00214482	2.6e-08	403943
rs112192770	11	46991808	C	T	9.76966e-05	39.4675	0.946968	-0.0286032	0.00455297	3.3e-10	403943
rs11228212	11	56156771	C	G	0.000489946	198.006	0.876112	-0.0406868	0.00289144	5.7e-45	403943
rs11228871	11	54846440	A	C	0.00051164	206.778	0.868723	-0.0405441	0.00281952	6.9e-47	403943
rs11231138	11	62316195	C	G	0.000142852	57.7121	0.62776	0.0149781	0.00197162	3e-14	403943
rs11239536	10	45978598	T	A	0.000410995	166.086	0.759033	-0.0287591	0.00223156	5.3e-38	403943
rs11254464	10	17265447	T	C	0.000106379	42.9753	0.576895	-0.0126591	0.00193105	5.5e-11	403943
rs112771035	11	126225876	C	G	0.000182845	73.8722	0.927948	0.0316396	0.00368121	8.3e-18	403943
rs1132274	20	17596155	C	A	0.00016972	68.5687	0.845971	0.0218615	0.00264008	1.2e-16	403943
rs113261881	1	154997572	G	A	9.10906e-05	36.7986	0.93705	0.0240304	0.00396137	1.3e-09	403943
rs113710278	16	56295380	C	T	0.00011821	47.7553	0.985466	-0.0545632	0.00789567	4.8e-12	403943
rs113761591	3	127305355	C	T	0.000112489	45.4439	0.799746	0.0160887	0.00238662	1.6e-11	403943
rs11546878	3	183976103	C	T	7.62801e-05	30.815	0.825608	-0.0139577	0.00251439	2.8e-08	403943
rs1155347	6	39146230	T	C	8.38637e-05	33.8788	0.780573	-0.0135478	0.00232758	5.9e-09	403943
rs115912456	5	82815158	A	G	8.55203e-05	34.5481	0.958736	-0.0281485	0.00478898	4.2e-09	403943
rs116006942	5	53405314	G	A	0.000136938	55.3226	0.939201	0.0300143	0.00403531	1e-13	403943
rs11601507	11	5701074	C	A	0.000115101	46.4993	0.930383	0.0251639	0.00369024	9.2e-12	403943
rs11605837	11	68597886	G	T	0.00018134	73.2639	0.685115	0.017594	0.00205551	1.1e-17	403943
rs11622947	14	98396293	C	T	7.53705e-05	30.4475	0.458866	0.0105963	0.00192034	3.4e-08	403943
rs11631178	15	58714787	T	C	0.000112554	45.4701	0.896191	-0.0210646	0.00312385	1.5e-11	403943
rs11640494	16	88029685	G	A	0.000163198	65.933	0.543344	0.0154267	0.00189986	4.7e-16	403943
rs11645157	16	57308423	T	G	0.00024192	97.7449	0.505227	-0.0186404	0.00188542	4.8e-23	403943
rs11653260	17	66464683	A	G	8.19632e-05	33.111	0.785025	0.0134197	0.00233215	8.7e-09	403943
rs11658786	17	37815899	G	A	0.00056445	228.133	0.333147	-0.0305637	0.00202354	1.5e-51	403943
rs11658872	17	17425069	C	T	0.000158675	64.1054	0.943302	0.0331001	0.00413411	1.2e-15	403943
rs11664369	18	57739072	C	T	0.000281631	113.794	0.73294	0.0230294	0.00215885	1.4e-26	403943
rs1168114	1	63156043	A	G	0.000150263	60.7064	0.347628	-0.0155704	0.0019984	6.6e-15	403943
rs116843064	19	8429323	G	A	0.00219121	887.063	0.980673	-0.206057	0.00691847	6.4e-195	403943
rs11687520	2	173926771	T	C	0.000109548	44.2559	0.829268	-0.0169198	0.00254337	2.9e-11	403943
rs11688682	2	121347612	G	C	0.000110526	44.6509	0.729164	-0.0147911	0.00221353	2.4e-11	403943
rs116978226	11	116990507	C	A	0.000392603	158.651	0.9669	-0.0678207	0.00538445	2.2e-36	403943
rs117230571	13	41689067	A	G	0.000133748	54.0336	0.923044	0.0266942	0.00363149	2e-13	403943
rs117435644	9	112575692	G	C	7.59082e-05	30.6648	0.76159	-0.0123936	0.00223809	3.1e-08	403943
rs117499775	17	44078618	T	C	8.38533e-05	33.8746	0.959835	0.0282696	0.00485716	5.9e-09	403943
rs117687565	18	47147524	C	T	0.000203457	82.2013	0.98818	-0.0826934	0.00912077	1.2e-19	403943
rs11789603	9	107647019	C	T	0.00122667	496.113	0.891956	-0.0685258	0.00307655	6.7e-110	403943
rs11878235	19	7976698	G	A	0.000104452	42.1969	0.406681	-0.0127368	0.00196074	8.3e-11	403943
rs11878604	19	41333284	T	C	8.79736e-05	35.5393	0.92873	-0.0221996	0.00372384	2.5e-09	403943
rs11880219	19	46385997	T	A	0.000174249	70.3984	0.818359	0.0207494	0.002473	4.8e-17	403943
rs11883967	2	66673862	A	C	9.63192e-05	38.911	0.338493	-0.0125786	0.00201649	4.4e-10	403943
rs11938781	4	17924734	T	C	8.34446e-05	33.7095	0.834629	0.0149535	0.00257553	6.4e-09	403943
rs11948445	5	52664796	A	G	7.93804e-05	32.0676	0.589468	0.0111655	0.00197172	1.5e-08	403943
rs11961755	6	121766286	G	A	9.51545e-05	38.4405	0.751952	0.0137125	0.00221168	5.6e-10	403943
rs12045101	1	110267651	C	T	0.000105488	42.6155	0.759138	0.014553	0.0022293	6.7e-11	403943
rs12119128	1	201771326	G	A	7.54884e-05	30.4952	0.699195	0.0116627	0.00211195	3.3e-08	403943
rs12146566	11	103871404	A	C	8.0241e-05	32.4152	0.802646	0.0136347	0.00239481	1.2e-08	403943
rs12150914	19	47563418	T	C	0.000145732	58.8759	0.404855	0.0150135	0.00195665	1.7e-14	403943
rs12224170	11	49616839	G	A	0.000530977	214.597	0.868504	-0.0412385	0.00281508	1.4e-48	403943
rs1225053	3	131642852	T	C	0.000118364	47.8175	0.735506	0.0149852	0.00216705	4.7e-12	403943
rs1240820	6	16825137	G	A	9.74671e-05	39.3748	0.706837	-0.0131815	0.00210066	3.5e-10	403943
rs12411732	10	113977211	G	A	0.000307393	124.207	0.854428	0.0305533	0.00274148	7.6e-29	403943
rs12411959	10	34015681	A	T	0.000112723	45.5386	0.779096	0.015565	0.00230653	1.5e-11	403943
rs12422125	11	50619511	G	A	0.000545285	220.383	0.886668	-0.0448373	0.0030203	7.5e-50	403943
rs12485478	3	12351223	A	G	0.00019272	77.8624	0.973439	0.0524164	0.00594023	1.1e-18	403943
rs12510382	4	970112	A	G	0.000183653	74.1985	0.539781	-0.0165672	0.00192332	7.1e-18	403943
rs12516070	5	59391636	T	C	0.000103484	41.8058	0.483786	-0.0124977	0.00193291	1e-10	403943
rs12650112	4	99788480	C	T	0.000148094	59.8301	0.646595	-0.0155669	0.00201253	1e-14	403943
rs12686780	9	95382297	C	T	0.000102486	41.4027	0.825	0.0161543	0.00251058	1.2e-10	403943
rs12692596	2	161265910	C	T	7.98933e-05	32.2748	0.627892	0.0111672	0.00196568	1.3e-08	403943
rs12705595	7	109103912	G	A	7.71027e-05	31.1473	0.626631	-0.0110687	0.00198329	2.4e-08	403943
rs12713007	2	48484467	C	T	7.78068e-05	31.4318	0.499372	0.0107042	0.00190928	2.1e-08	403943
rs12740374	1	109817590	G	T	0.000392669	158.677	0.778994	-0.0288626	0.00229128	2.2e-36	403943
rs12803463	11	58376120	G	A	0.000114226	46.1458	0.919021	-0.0237269	0.00349281	1.1e-11	403943
rs12921195	16	4677604	C	A	8.63694e-05	34.8912	0.860497	0.0166503	0.0028188	3.5e-09	403943
rs12926854	16	85951258	A	G	8.30173e-05	33.5369	0.730087	-0.0123559	0.0021336	7e-09	403943
rs12928099	16	15150505	C	A	0.000264687	106.946	0.703876	-0.0213868	0.00206806	4.6e-25	403943
rs12975319	19	3414088	G	A	0.000105174	42.4885	0.698154	0.01363	0.00209103	7.1e-11	403943
rs12986742	2	58975143	T	C	7.48188e-05	30.2246	0.524097	0.0105189	0.00191333	3.8e-08	403943
rs12998038	2	42602387	C	T	9.06258e-05	36.6108	0.741297	-0.0132202	0.00218491	1.4e-09	403943
rs13041173	20	32542814	A	G	8.90086e-05	35.9574	0.658499	0.0120958	0.00201716	2e-09	403943
rs13042367	20	46219058	A	G	0.000105618	42.6681	0.721412	-0.0139068	0.002129	6.5e-11	403943
rs13066793	3	87037543	A	G	0.000108903	43.9952	0.909883	-0.0220822	0.0033292	3.3e-11	403943
rs13076933	3	12327431	T	G	0.0001443	58.2969	0.740599	0.0166659	0.00218276	2.3e-14	403943
rs13097947	3	15846011	T	C	0.00015314	61.8692	0.350689	-0.0159709	0.00203045	3.7e-15	403943
rs13107325	4	103188709	C	T	0.00120937	489.105	0.925055	0.0801624	0.00362468	2.2e-108	403943
rs13111599	4	83917037	A	G	8.77259e-05	35.4392	0.262806	-0.0128995	0.00216686	2.6e-09	403943
rs13144151	4	146403165	A	G	0.000108076	43.661	0.149999	-0.0178651	0.0027037	3.9e-11	403943
rs13147189	4	100270256	T	C	0.000121353	49.0256	0.683123	0.0143403	0.00204808	2.5e-12	403943
rs13195251	6	153644070	T	C	7.78925e-05	31.4664	0.291755	0.0124022	0.00221093	2e-08	403943
rs13220570	6	26753800	T	C	0.000140661	56.8266	0.867466	0.0217739	0.00288842	4.8e-14	403943
rs13235365	7	6456091	C	T	0.000357317	144.386	0.726389	-0.0257631	0.00214405	2.9e-33	403943
rs13263821	8	105982209	G	C	0.000113736	45.948	0.813088	0.0168344	0.0024835	1.2e-11	403943
rs13269725	8	72459889	A	G	0.00013339	53.8891	0.921659	0.0259348	0.00353291	2.1e-13	403943
rs13300004	9	107422611	A	G	8.0324e-05	32.4488	0.986697	0.0487788	0.00856312	1.2e-08	403943
rs13323506	3	12737231	A	C	0.000100498	40.5994	0.311266	-0.0131152	0.00205833	1.9e-10	403943
rs13379043	14	74250126	T	C	0.000206722	83.5207	0.719582	-0.0198078	0.0021674	6.3e-20	403943
rs13389219	2	165528876	C	T	0.0004995	201.869	0.607381	-0.0276526	0.00194626	8.2e-46	403943
rs1349852	4	69533217	A	C	8.396e-05	33.9177	0.524708	-0.011216	0.00192586	5.7e-09	403943
rs138026745	16	57682700	G	A	7.38531e-05	29.8345	0.974478	-0.0336451	0.00615974	4.7e-08	403943
rs138354839	5	180416174	C	A	0.000125995	50.9009	0.9849	0.0600103	0.0084113	9.7e-13	403943
rs1395221	4	24626903	G	T	8.07707e-05	32.6293	0.602353	0.0111605	0.0019538	1.1e-08	403943
rs139828053	3	195298892	T	C	7.94281e-05	32.0868	0.969099	0.0316402	0.00558568	1.5e-08	403943
rs140064750	8	19906156	T	C	0.000119002	48.0754	0.975453	0.0439765	0.00634248	4.1e-12	403943
rs140201358	11	823586	C	G	0.000124029	50.1068	0.986274	0.0578616	0.00817414	1.5e-12	403943
rs140584594	1	110232983	A	G	0.000524104	211.818	0.270241	-0.0309892	0.00212926	5.5e-48	403943
rs141062196	17	495327	G	A	0.000150995	61.0023	0.805564	0.0188322	0.00241117	5.7e-15	403943
rs1411432	9	16728532	A	C	7.87112e-05	31.7972	0.813585	0.0138488	0.00245594	1.7e-08	403943
rs1412234	9	28410683	T	C	8.63681e-05	34.8906	0.672866	0.0120266	0.00203605	3.5e-09	403943
rs141440048	1	182328198	C	T	8.3219e-05	33.6184	0.982335	-0.0438819	0.00756828	6.7e-09	403943
rs141469619	11	116714293	A	G	0.000990118	400.346	0.990121	0.203826	0.0101869	4.6e-89	403943
rs142288236	8	19845612	C	T	0.000235008	94.9516	0.985309	0.0775348	0.00795693	2e-22	403943
rs142493909	16	56679888	T	C	0.000226672	91.5829	0.98133	-0.0671377	0.00701551	1.1e-21	403943
rs142965311	6	27989252	C	T	0.000198226	80.0876	0.886342	0.0268229	0.00299725	3.6e-19	403943
rs1431659	8	73439070	A	G	8.79427e-05	35.5268	0.271535	-0.0127629	0.00214127	2.5e-09	403943
rs143474489	11	50628094	T	A	0.000136227	55.0351	0.977616	-0.0483333	0.00651518	1.2e-13	403943
rs144033177	20	571467	A	C	0.000125519	50.7085	0.984179	0.0558275	0.00783985	1.1e-12	403943
rs144311893	19	45423944	C	T	0.000363267	146.792	0.977914	-0.0810821	0.00669228	8.7e-34	403943
rs144567740	7	139099813	T	G	7.69608e-05	31.09	0.805002	-0.0139604	0.00250373	2.5e-08	403943
rs1446585	2	136407479	A	G	0.000147611	59.6351	0.755704	-0.0167703	0.00217165	1.1e-14	403943
rs145276599	11	48444711	T	C	0.000631151	255.109	0.889817	-0.0485939	0.00304242	2e-57	403943
rs1468642	19	52341757	T	A	0.000183287	74.0507	0.654875	0.0172509	0.00200469	7.6e-18	403943
rs147525635	15	43468698	G	A	0.000119574	48.3068	0.440725	0.0133628	0.00192262	3.6e-12	403943
rs150237291	18	46781014	T	C	0.000117498	47.4678	0.978201	-0.045222	0.00656372	5.6e-12	403943
rs150300171	7	74102895	A	C	0.00010392	41.9818	0.953797	0.0294484	0.00454497	9.2e-11	403943
rs15052	19	41813375	T	C	0.000101257	40.9059	0.824152	-0.016053	0.00250994	1.6e-10	403943
rs150844304	15	43726625	A	C	0.000563137	227.602	0.974093	0.0904093	0.00599273	2e-51	403943
rs1517500	2	226306993	C	T	7.67499e-05	31.0048	0.17255	-0.0140382	0.00252114	2.6e-08	403943
rs1534696	7	26397239	C	A	0.000188451	76.1373	0.459007	-0.0166792	0.00191151	2.6e-18	403943
rs1567353	9	1033773	C	G	7.40448e-05	29.912	0.692485	0.0113421	0.00207382	4.5e-08	403943
rs1601934	15	58671721	G	A	0.0058709	2385.5	0.312503	0.101129	0.00207055	0	403943
rs1663626	1	212422567	C	A	0.000109489	44.232	0.600726	-0.0129921	0.00195349	2.9e-11	403943
rs16885512	5	55766621	C	G	7.84842e-05	31.7055	0.920412	0.0199999	0.0035519	1.8e-08	403943
rs16928809	11	2936952	G	A	0.000157835	63.7662	0.90691	0.0263539	0.00330027	1.4e-15	403943
rs16969990	17	46230891	C	T	0.000110033	44.4516	0.929705	-0.0248864	0.00373266	2.6e-11	403943
rs16975758	17	68419330	G	A	8.46023e-05	34.1772	0.623171	-0.0115692	0.00197895	5e-09	403943
rs17041868	2	111894720	T	C	9.93286e-05	40.1269	0.935985	0.0245869	0.00388138	2.4e-10	403943
rs17124112	14	88605509	C	A	8.55761e-05	34.5706	0.920067	0.0207538	0.00352975	4.1e-09	403943
rs17138358	7	17920253	G	C	0.00048008	194.017	0.601608	0.0271383	0.00194833	4.2e-44	403943
rs17185038	1	28219658	C	G	7.65391e-05	30.9197	0.933346	-0.0211879	0.0038104	2.7e-08	403943
rs17309930	11	27748493	C	A	0.000214365	86.6093	0.794867	0.021922	0.00235558	1.3e-20	403943
rs17326656	2	48962291	G	T	0.000250526	101.223	0.761335	0.0225271	0.00223906	8.2e-24	403943
rs174566	11	61592362	A	G	0.00196243	794.263	0.649938	0.0562453	0.00199574	9.5e-175	403943
rs17566828	11	111644401	G	A	9.64424e-05	38.9608	0.959171	-0.0300435	0.00481323	4.3e-10	403943
rs1760940	14	20938251	A	C	7.43704e-05	30.0435	0.752978	-0.012146	0.00221594	4.2e-08	403943
rs1771582	1	161614490	T	G	0.000105196	42.4973	0.442603	-0.0128979	0.00197851	7.1e-11	403943
rs17740942	8	116891360	T	A	0.000107141	43.2831	0.884739	-0.0200846	0.00305284	4.7e-11	403943
rs1800588	15	58723675	C	T	0.00638883	2597.3	0.78369	-0.117819	0.00231182	0	403943
rs1800961	20	43042364	C	T	0.00157469	637.084	0.968998	0.139041	0.00550864	1.4e-140	403943
rs1818917	15	23941678	C	T	8.8303e-05	35.6723	0.487558	-0.0114094	0.00191028	2.3e-09	403943
rs183078	13	49513352	A	G	0.000100273	40.5085	0.597444	-0.0123941	0.00194734	2e-10	403943
rs183906992	7	95011948	T	C	9.53455e-05	38.5176	0.957251	-0.029467	0.00474795	5.4e-10	403943
rs185073199	1	145536716	T	A	9.90993e-05	40.0342	0.989733	-0.0637345	0.010073	2.5e-10	403943
rs1862205	5	108656635	G	A	8.33571e-05	33.6742	0.595274	-0.0112811	0.00194403	6.5e-09	403943
rs1884589	20	21885619	A	C	0.000112645	45.5072	0.434151	0.0129945	0.00192628	1.5e-11	403943
rs193084249	1	26987646	A	G	0.000412573	166.724	0.976514	0.0828018	0.0064127	3.8e-38	403943
rs1955512	14	33175822	G	A	7.72103e-05	31.1908	0.4242	-0.0110036	0.00197025	2.3e-08	403943
rs1970811	10	126696496	T	C	9.04827e-05	36.553	0.542259	0.0115949	0.00191781	1.5e-09	403943
rs200540247	15	83465789	A	C	9.77387e-05	39.4845	0.288922	-0.0133506	0.00212465	3.3e-10	403943
rs2011614	17	28781792	G	A	0.000130028	52.5304	0.648958	0.0144905	0.0019993	4.2e-13	403943
rs201441	7	101737327	T	G	8.07994e-05	32.6408	0.419318	0.0110517	0.00193441	1.1e-08	403943
rs2066714	9	107586753	T	C	0.000661523	267.393	0.87138	-0.0465057	0.00284401	4.2e-60	403943
rs2068888	10	94839642	G	A	0.00024862	100.453	0.549555	-0.0191975	0.00191542	1.2e-23	403943
rs2071379	17	26695832	A	G	0.000118839	48.0098	0.404861	0.0134628	0.00194299	4.2e-12	403943
rs2098918	4	37151533	C	T	9.45225e-05	38.1851	0.544869	-0.0118408	0.00191617	6.4e-10	403943
rs2100692	3	48193753	G	A	8.36864e-05	33.8072	0.904028	-0.0189922	0.00326641	6.1e-09	403943
rs2155220	11	76266172	C	T	7.56631e-05	30.5657	0.562048	0.0105782	0.00191335	3.2e-08	403943
rs2159607	3	52501451	G	T	0.00023874	96.4601	0.189129	0.0238894	0.00243238	9.1e-23	403943
rs2175766	4	76572191	A	C	7.8463e-05	31.6969	0.460262	-0.0107801	0.00191476	1.8e-08	403943
rs2218793	11	10380828	C	A	0.000125357	50.6431	0.71772	0.0150235	0.00211111	1.1e-12	403943
rs2237035	4	55526251	G	T	0.000124658	50.3607	0.614115	-0.0138982	0.00195845	1.3e-12	403943
rs2245477	15	61948435	C	A	8.23253e-05	33.2573	0.631952	0.0114227	0.00198073	8.1e-09	403943
rs2247355	8	103876780	C	T	0.000173356	70.0379	0.817319	-0.0205787	0.00245896	5.8e-17	403943
rs2256609	22	21925017	A	G	0.000449036	181.466	0.810763	0.0328809	0.00244088	2.3e-41	403943
rs2263329	6	34595543	T	C	0.000465942	188.301	0.641185	0.0272844	0.00198833	7.5e-43	403943
rs2268840	3	185931174	T	C	0.000141995	57.3656	0.771541	-0.0171774	0.00226794	3.6e-14	403943
rs2281718	1	230297778	A	T	0.00230312	932.472	0.387428	-0.0596767	0.00195428	8.6e-205	403943
rs2289863	19	4028783	C	T	0.000161944	65.4265	0.24926	0.0179113	0.00221437	6e-16	403943
rs2297402	9	107579880	C	T	0.000273974	110.7	0.976241	0.0684609	0.00650683	6.9e-26	403943
rs2298214	1	935222	C	A	0.0001019	41.1656	0.422628	0.0124547	0.00194118	1.4e-10	403943
rs2298624	18	47429022	C	T	0.000283342	114.486	0.867469	-0.0300608	0.00280947	1e-26	403943
rs2298632	1	23710475	C	T	0.000134794	54.4563	0.501926	-0.0142985	0.00193761	1.6e-13	403943
rs2307111	5	75003678	T	C	0.000234919	94.9155	0.605079	-0.0190204	0.00195232	2e-22	403943
rs2314338	17	38344485	T	C	0.000131804	53.2482	0.730802	0.0156879	0.00214987	2.9e-13	403943
rs2339234	5	170612546	G	A	8.32282e-05	33.6221	0.316996	0.0119298	0.00205741	6.7e-09	403943
rs235314	21	46271452	C	T	0.000211637	85.5069	0.467788	0.0177558	0.00192017	2.3e-20	403943
rs2362541	2	30478453	T	G	8.04609e-05	32.5041	0.492483	0.0108519	0.00190343	1.2e-08	403943
rs2364723	2	178126546	G	C	8.75923e-05	35.3852	0.680846	-0.0121743	0.0020466	2.7e-09	403943
rs2414178	15	53001538	T	C	7.69287e-05	31.077	0.774557	-0.0129245	0.00231843	2.5e-08	403943
rs2417125	9	131562232	A	G	9.64414e-05	38.9604	0.715983	0.0132127	0.0021168	4.3e-10	403943
rs2435307	18	21127910	C	T	0.000176093	71.1437	0.513657	-0.0161055	0.00190944	3.3e-17	403943
rs2456722	10	121659811	A	G	7.94757e-05	32.106	0.400778	-0.0112798	0.00199071	1.5e-08	403943
rs248653	5	130656028	T	A	9.75607e-05	39.4126	0.963341	0.0319312	0.00508625	3.4e-10	403943
rs2498786	14	105262368	C	G	0.000411855	166.434	0.384022	0.0253952	0.00196848	4.4e-38	403943
rs2520096	9	136919416	A	G	0.000116267	46.9706	0.729808	-0.0147445	0.00215138	7.2e-12	403943
rs2523978	6	30083708	C	T	0.000254129	102.679	0.869967	0.0286531	0.00282768	3.9e-24	403943
rs2534596	7	38277792	A	G	8.18951e-05	33.0835	0.619844	-0.0113602	0.00197506	8.8e-09	403943
rs254024	5	103944020	G	T	7.36186e-05	29.7398	0.561524	0.0104752	0.00192085	4.9e-08	403943
rs254559	5	134444982	C	A	8.65215e-05	34.9526	0.595173	0.0114965	0.00194458	3.4e-09	403943
rs2551980	2	208518317	A	G	9.2602e-05	37.4092	0.183209	0.0150704	0.00246397	9.6e-10	403943
rs2585398	17	8054860	C	A	0.000111747	45.1444	0.450505	0.0129471	0.00192695	1.8e-11	403943
rs2642438	1	220970028	A	G	0.000438629	177.258	0.297302	-0.027676	0.00207874	1.9e-40	403943
rs2663924	15	81392903	T	G	7.61452e-05	30.7605	0.245477	-0.0123517	0.00222705	2.9e-08	403943
rs267738	1	150940625	T	G	0.000215016	86.8723	0.780647	-0.0214169	0.00229782	1.2e-20	403943
rs2723065	2	65279414	A	G	0.000143735	58.0688	0.623227	-0.0149555	0.00196259	2.5e-14	403943
rs2740488	9	107661742	A	C	0.00249957	1012.21	0.734673	0.0687851	0.00216202	4e-222	403943
rs2750411	6	139226630	T	G	7.97747e-05	32.2268	0.5081	0.0108389	0.00190931	1.4e-08	403943
rs2781668	6	131897278	C	T	0.000104842	42.3546	0.834113	0.016676	0.00256237	7.6e-11	403943
rs2792751	10	113940329	T	C	0.000708098	286.232	0.274966	0.0361015	0.00213386	3.3e-64	403943
rs2804894	10	33647091	G	A	0.000155641	62.8794	0.265169	-0.0173213	0.00218437	2.2e-15	403943
rs28362901	15	74712937	C	A	0.000125724	50.7914	0.911669	0.0239698	0.00336333	1e-12	403943
rs28455602	4	120034116	A	G	7.79791e-05	31.5014	0.814684	-0.0138196	0.00246224	2e-08	403943
rs28510484	15	31637569	G	C	9.12617e-05	36.8677	0.82954	0.0154202	0.00253961	1.3e-09	403943
rs2862954	10	101912064	T	C	0.000148418	59.961	0.503711	-0.0147529	0.00190521	9.7e-15	403943
rs28712486	9	86481873	C	A	0.000106607	43.0675	0.769172	-0.0148907	0.00226903	5.3e-11	403943
rs28876383	11	48414172	C	G	0.000130217	52.6069	0.977417	0.0523829	0.00722218	4.1e-13	403943
rs2910949	5	39522481	T	G	0.000111377	44.9948	0.645112	-0.0134098	0.00199913	2e-11	403943
rs2925979	16	81534790	T	C	0.000813043	328.689	0.300003	-0.0372895	0.00205681	1.9e-73	403943
rs2943645	2	227099180	C	T	0.00118002	477.221	0.353333	0.0434402	0.00198853	8.6e-106	403943
rs2963468	5	158003020	A	G	0.00018713	75.6035	0.764701	0.0196752	0.00226281	3.5e-18	403943
rs2964007	5	153213649	A	G	0.00011638	47.0161	0.338603	-0.0138582	0.00202108	7e-12	403943
rs2965169	19	45251156	A	C	9.53145e-05	38.5051	0.611261	-0.0121294	0.0019547	5.5e-10	403943
rs308	8	19817476	T	G	0.000882485	356.787	0.979362	-0.126438	0.00669381	1.4e-79	403943
rs3129797	6	28992159	C	G	0.000211814	85.5783	0.882471	0.0273248	0.00295376	2.2e-20	403943
rs32578	5	149211868	G	A	0.00010302	41.6183	0.690984	-0.0133241	0.00206536	1.1e-10	403943
rs330042	8	9105172	G	A	0.000113262	45.7563	0.734194	-0.0145553	0.00215177	1.3e-11	403943
rs34138141	17	40781561	G	T	0.000168695	68.1542	0.719342	0.0175419	0.00212486	1.5e-16	403943
rs343	8	19810787	C	A	0.00367368	1489.42	0.916929	-0.133707	0.00346454	0	403943
rs34559316	19	38863464	C	A	7.89842e-05	31.9075	0.809976	0.0137492	0.00243406	1.6e-08	403943
rs34675318	15	64167098	G	A	0.000153042	61.8294	0.711191	0.0165257	0.00210166	3.7e-15	403943
rs34695471	11	67076064	G	A	0.000107536	43.4429	0.934125	-0.0258355	0.00391974	4.4e-11	403943
rs34717889	3	150146399	T	A	8.63284e-05	34.8746	0.802871	-0.0144811	0.00245215	3.5e-09	403943
rs34720381	1	171455322	C	T	8.45447e-05	34.154	0.908534	0.0193223	0.00330627	5.1e-09	403943
rs34830321	16	58616997	C	T	8.4068e-05	33.9614	0.985981	0.0480174	0.0082396	5.6e-09	403943
rs34940374	7	150331377	G	A	0.000117339	47.4034	0.817026	0.0170097	0.00247054	5.8e-12	403943
rs35137994	19	8429066	C	T	0.000311323	125.795	0.943615	-0.0463913	0.00413623	3.4e-29	403943
rs35493868	7	73039406	C	G	0.000607887	245.7	0.79798	-0.0372747	0.002378	2.3e-55	403943
rs35580606	7	36292925	A	G	8.04909e-05	32.5162	0.483091	0.0108931	0.0019103	1.2e-08	403943
rs35706812	2	128593977	A	G	0.000115643	46.7182	0.570299	0.0131394	0.00192235	8.2e-12	403943
rs35777071	4	69361445	T	C	0.000153406	61.9763	0.345738	-0.0158975	0.00201937	3.5e-15	403943
rs35828909	14	52574576	A	C	7.94691e-05	32.1034	0.447405	0.0110498	0.0019502	1.5e-08	403943
rs36092527	19	56181408	T	C	7.93743e-05	32.0651	0.884991	0.0168993	0.00298437	1.5e-08	403943
rs367070	19	54800500	A	G	0.00082592	333.899	0.77443	-0.0417967	0.00228736	1.4e-74	403943
rs367677	14	69273090	A	G	0.000136918	55.3145	0.76	-0.0167198	0.00224808	1e-13	403943
rs3732356	3	119529113	G	T	0.000148935	60.1698	0.0662188	0.0299853	0.00386562	8.7e-15	403943
rs3733890	5	78421959	G	A	0.000107838	43.565	0.707326	0.0138142	0.00209294	4.1e-11	403943
rs3736802	20	33604042	T	C	0.000192757	77.8774	0.48418	-0.0168562	0.00191009	1.1e-18	403943
rs374039502	13	108960385	T	A	0.000111801	45.1659	0.97895	0.047464	0.00706251	1.8e-11	403943
rs3746915	21	43718792	A	G	7.80157e-05	31.5162	0.419058	-0.0108977	0.00194119	2e-08	403943
rs3747973	1	205677148	A	G	0.000131797	53.2452	0.407456	-0.0141432	0.00193824	2.9e-13	403943
rs3749748	5	127350549	C	T	0.000138225	55.8426	0.752736	-0.0165751	0.00221806	7.9e-14	403943
rs3763236	6	42902508	T	C	0.000149245	60.2952	0.490928	-0.0147886	0.00190452	8.2e-15	403943
rs3768321	1	40035928	G	T	0.000882972	356.984	0.803309	0.0452523	0.00239506	1.3e-79	403943
rs3775228	4	87985166	C	T	0.000257646	104.101	0.600579	0.0199355	0.00195389	1.9e-24	403943
rs3794752	17	53382829	T	C	8.9119e-05	36.002	0.719362	-0.0128343	0.00213899	2e-09	403943
rs3803501	15	63352092	G	A	0.00021079	85.1648	0.431057	-0.0177746	0.00192606	2.7e-20	403943
rs3814883	16	29994922	C	T	0.000161024	65.0548	0.517527	0.0152578	0.0018917	7.3e-16	403943
rs38166	7	15889360	T	C	7.96389e-05	32.172	0.248987	-0.0125618	0.00221469	1.4e-08	403943
rs3825669	14	89804276	A	G	8.49797e-05	34.3297	0.195052	-0.0141866	0.00242127	4.7e-09	403943
rs3859588	20	46476143	T	A	8.10895e-05	32.758	0.782253	0.0133561	0.00233357	1e-08	403943
rs3903399	1	205041542	T	C	7.61887e-05	30.7781	0.788585	0.0129246	0.00232968	2.9e-08	403943
rs3936511	5	55860781	A	G	0.000390241	157.696	0.807982	0.0303959	0.0024205	3.6e-36	403943
rs41292412	18	56118358	C	T	0.000137829	55.6824	0.987884	0.0662649	0.00888024	8.5e-14	403943
rs42125	7	72823777	A	G	8.00779e-05	32.3493	0.976791	0.0398455	0.00700562	1.3e-08	403943
rs4233367	1	161163037	T	C	7.38639e-05	29.8389	0.392031	-0.0106351	0.00194693	4.7e-08	403943
rs4239651	20	46340596	T	C	0.000299587	121.052	0.205527	-0.0259714	0.00236053	3.7e-28	403943
rs4273010	15	44947434	T	C	0.000315413	127.449	0.974627	0.0695504	0.00616073	1.5e-29	403943
rs429358	19	45411941	T	C	0.00202051	817.819	0.845675	0.0754686	0.00263899	7.2e-180	403943
rs4356188	11	109963745	C	G	0.00014173	57.2589	0.299146	0.0157423	0.0020804	3.8e-14	403943
rs4410790	7	17284577	T	C	7.8052e-05	31.5309	0.369141	0.0110975	0.00197632	2e-08	403943
rs445841	5	122331222	G	T	7.40987e-05	29.9337	0.629109	0.0108013	0.00197422	4.5e-08	403943
rs454968	5	112188456	T	C	7.45932e-05	30.1335	0.35519	-0.0109508	0.0019949	4e-08	403943
rs4550673	2	112941372	A	G	7.78328e-05	31.4423	0.916888	0.0193007	0.00344204	2.1e-08	403943
rs4599108	2	85543222	C	T	0.000124856	50.4407	0.512342	-0.0136684	0.00192454	1.2e-12	403943
rs4650994	1	178515312	G	A	0.000223616	90.348	0.46816	0.0180675	0.00190081	2e-21	403943
rs4654395	1	29567412	C	T	9.97898e-05	40.3132	0.475033	0.0121325	0.00191085	2.2e-10	403943
rs4686739	3	185878419	A	G	0.000176863	71.4548	0.366407	-0.0167646	0.00198325	2.8e-17	403943
rs4691379	4	157706904	C	T	8.36822e-05	33.8055	0.681061	-0.0118813	0.00204348	6.1e-09	403943
rs4731701	7	130430930	C	T	0.00060036	242.656	0.506998	-0.029758	0.00191033	1e-54	403943
rs4755720	11	43628749	C	T	7.96403e-05	32.1725	0.39257	-0.0110921	0.00195556	1.4e-08	403943
rs4760	19	44153100	A	G	0.000130724	52.8119	0.844628	0.0191065	0.00262915	3.7e-13	403943
rs4788446	16	71856727	T	C	0.000126071	50.9317	0.252876	-0.0154918	0.00217074	9.6e-13	403943
rs4800356	18	19658460	C	T	0.000123551	49.9136	0.710668	0.0155879	0.00220637	1.6e-12	403943
rs4855582	3	108867705	C	T	8.23875e-05	33.2824	0.570378	-0.0110991	0.00192389	8e-09	403943
rs4871603	8	126480367	C	T	0.000809493	327.252	0.346527	-0.0360442	0.00199248	3.8e-73	403943
rs4871624	8	126629328	T	G	0.000231385	93.4876	0.713272	0.0204064	0.00211052	4.1e-22	403943
rs4875043	8	144496772	A	C	0.000102478	41.3992	0.783179	0.0149835	0.00232872	1.2e-10	403943
rs4924471	15	40744046	G	T	7.72442e-05	31.2045	0.915161	-0.0192659	0.0034489	2.3e-08	403943
rs4930352	11	66066993	G	T	0.000171388	69.2424	0.505873	-0.0161324	0.00193871	8.7e-17	403943
rs4947121	6	111834954	T	C	9.59712e-05	38.7704	0.226407	0.0141734	0.00227627	4.8e-10	403943
rs4969141	17	76391653	C	T	0.000594447	240.264	0.510326	-0.0296327	0.00191173	3.4e-54	403943
rs4976033	5	67714246	A	G	9.22803e-05	37.2792	0.598176	0.012025	0.00196948	1e-09	403943
rs4979372	9	117140082	T	C	0.000133239	53.8279	0.511221	-0.0140592	0.00191627	2.2e-13	403943
rs4997370	1	183100563	G	T	7.74657e-05	31.294	0.413276	-0.0110182	0.00196961	2.2e-08	403943
rs502627	6	154450989	A	G	7.52743e-05	30.4087	0.896658	-0.0180224	0.00326824	3.5e-08	403943
rs514924	11	118346863	A	G	7.7834e-05	31.4428	0.100433	0.017815	0.00317706	2.1e-08	403943
rs532436	9	136149830	G	A	0.000221581	89.5256	0.815394	-0.0232183	0.0024539	3e-21	403943
rs549058	13	51201045	G	T	8.44855e-05	34.13	0.879681	-0.0171598	0.00293727	5.2e-09	403943
rs55652051	22	29905277	A	G	0.000107334	43.3612	0.77056	0.015059	0.00228689	4.6e-11	403943
rs55781197	16	67940350	A	G	0.000981515	396.864	0.884965	-0.0588019	0.00295169	2.7e-88	403943
rs557933	1	234853268	A	C	0.000159305	64.3599	0.479656	-0.0153071	0.00190803	1e-15	403943
rs55801554	5	158622532	C	A	9.67736e-05	39.0946	0.752647	-0.0138395	0.00221341	4e-10	403943
rs55935382	7	50289669	C	A	0.000184916	74.7089	0.674976	-0.0176192	0.00203845	5.5e-18	403943
rs559355	11	75451281	A	T	0.000442862	178.969	0.842703	0.0349543	0.00261283	8.1e-41	403943
rs56017932	18	104473	G	C	8.23582e-05	33.2706	0.799522	-0.0154887	0.00268525	8e-09	403943
rs56105022	1	224544746	G	A	9.74829e-05	39.3812	0.96422	0.0338754	0.00539809	3.5e-10	403943
rs56131490	2	135263081	G	A	7.80775e-05	31.5412	0.850526	-0.0149621	0.00266412	2e-08	403943
rs56271783	11	64004723	G	C	0.000368635	148.962	0.954734	0.0564659	0.00462646	2.9e-34	403943
rs567056	11	30435051	G	T	8.30068e-05	33.5326	0.616495	0.0113638	0.00196241	7e-09	403943
rs57074291	2	227229344	C	G	9.06352e-05	36.6146	0.739309	-0.0131032	0.00216546	1.4e-09	403943
rs571848809	6	161005389	G	A	0.000829391	335.303	0.894515	0.0568765	0.00310609	6.7e-75	403943
rs57348955	16	31185882	G	A	8.3148e-05	33.5897	0.609801	-0.0113912	0.00196547	6.8e-09	403943
rs577525	10	99769388	T	C	0.000132458	53.5124	0.438094	0.0140698	0.00192336	2.6e-13	403943
rs58473820	11	122514403	C	T	0.000420643	169.987	0.62193	-0.0256484	0.00196722	7.4e-39	403943
rs587739738	1	149856350	C	T	0.000125047	50.5181	0.917546	-0.0247506	0.00348227	1.2e-12	403943
rs59104589	2	242237902	C	T	0.000142039	57.3834	0.641714	-0.0150125	0.0019818	3.6e-14	403943
rs595767	17	46957987	A	G	0.000140139	56.6157	0.480807	0.0143912	0.00191262	5.3e-14	403943
rs59737437	19	2671100	C	T	7.43732e-05	30.0446	0.731104	-0.0118971	0.00217049	4.2e-08	403943
rs6002946	22	43150523	G	T	7.99803e-05	32.3099	0.322817	-0.0116715	0.00205333	1.3e-08	403943
rs6021914	20	51031169	T	C	9.15268e-05	36.9748	0.63443	-0.0120633	0.00198387	1.2e-09	403943
rs6059958	20	30143278	C	T	8.14089e-05	32.8871	0.829258	-0.0146548	0.00255545	9.8e-09	403943
rs6073958	20	44551855	T	C	0.00160133	647.882	0.801194	0.0608935	0.00239234	6.5e-143	403943
rs6123685	20	55836040	G	A	0.00013147	53.1132	0.745257	-0.0159703	0.00219135	3.1e-13	403943
rs6131012	20	44728661	A	G	8.14715e-05	32.9124	0.603185	-0.011299	0.00196952	9.6e-09	403943
rs61435086	8	19910292	T	C	0.000264907	107.035	0.987687	-0.0892037	0.00862223	4.4e-25	403943
rs61596977	8	95997165	C	T	8.63336e-05	34.8767	0.859636	0.0161666	0.00273748	3.5e-09	403943
rs61748951	1	156038058	C	A	7.80186e-05	31.5174	0.975927	0.0359832	0.00640951	2e-08	403943
rs61805075	1	182136401	G	A	0.000398147	160.892	0.671304	0.0256926	0.00202554	7.2e-37	403943
rs61884030	11	14444543	T	C	0.000102362	41.3525	0.860509	-0.0177467	0.00275973	1.3e-10	403943
rs61905599	11	49786495	C	A	7.91457e-05	31.9727	0.978278	0.0391427	0.00692247	1.6e-08	403943
rs61993685	14	100765823	T	C	7.60384e-05	30.7174	0.923551	-0.0198954	0.00358972	3e-08	403943
rs62092069	18	40735531	G	A	0.000108238	43.7265	0.628841	-0.0130536	0.00197405	3.8e-11	403943
rs62102718	19	33891013	A	T	0.000312101	126.11	0.713588	0.023726	0.00211276	2.9e-29	403943
rs62271373	3	150066540	T	A	0.000245666	99.259	0.940027	0.0407194	0.00408711	2.2e-23	403943
rs62338910	4	104253889	A	G	0.000119137	48.1301	0.764896	-0.0156104	0.00225012	4e-12	403943
rs62428831	6	143247161	T	C	0.000103072	41.6392	0.858454	-0.0177819	0.00275567	1.1e-10	403943
rs62486442	8	12623463	G	A	0.00012014	48.5354	0.666099	0.0142368	0.00204354	3.2e-12	403943
rs62491176	8	9859913	T	C	0.00012516	50.5635	0.859394	-0.0194863	0.00274038	1.2e-12	403943
rs62492368	7	150537635	G	A	0.000168709	68.1599	0.694926	0.0171783	0.00208073	1.5e-16	403943
rs62565259	9	102162570	C	T	9.47557e-05	38.2793	0.828998	-0.015788	0.00255179	6.1e-10	403943
rs632057	6	139834012	T	G	0.000247153	99.8599	0.372279	-0.0196758	0.00196896	1.6e-23	403943
rs6457807	6	35142899	T	C	0.000135655	54.8041	0.825639	-0.0185777	0.00250949	1.3e-13	403943
rs6469605	8	116601894	C	T	0.000675237	272.94	0.431501	-0.0317165	0.00191978	2.6e-61	403943
rs6499102	16	66906224	A	G	0.00019036	76.9087	0.0589605	-0.0351642	0.00400971	1.8e-18	403943
rs6542680	2	3640142	C	T	0.000246745	99.695	0.180273	0.0249275	0.00249656	1.8e-23	403943
rs6590207	11	126316025	A	G	0.000115193	46.5365	0.709335	0.0148093	0.00217089	9e-12	403943
rs6664374	1	66073952	C	T	0.000121535	49.099	0.652777	-0.0140517	0.00200536	2.4e-12	403943
rs66763009	7	36193142	T	G	0.000170868	69.0324	0.56052	0.0160456	0.00193121	9.7e-17	403943
rs67344323	8	64653461	T	C	0.000111118	44.8901	0.743768	0.0145699	0.00217461	2.1e-11	403943
rs6738438	2	230020220	C	T	8.07304e-05	32.613	0.636427	0.0113203	0.00198227	1.1e-08	403943
rs676210	2	21231524	G	A	0.00157005	635.204	0.794769	-0.0592929	0.00235259	3.7e-140	403943
rs6762415	3	133478557	T	G	8.04159e-05	32.4859	0.464711	0.010907	0.00191363	1.2e-08	403943
rs6765484	3	50041313	C	T	0.000342073	138.225	0.527174	-0.0224418	0.00190882	6.5e-32	403943
rs6790951	3	160025287	C	T	8.99933e-05	36.3553	0.520317	0.0115111	0.00190912	1.6e-09	403943
rs67934334	8	14291955	G	A	7.48126e-05	30.2221	0.373766	-0.0108581	0.00197511	3.9e-08	403943
rs68006638	6	25710571	G	A	0.00010104	40.8184	0.903995	0.0208037	0.00325621	1.7e-10	403943
rs680321	18	29797958	T	C	7.98596e-05	32.2612	0.543443	-0.0108871	0.00191678	1.3e-08	403943
rs6806529	3	123049938	A	C	8.30589e-05	33.5537	0.436378	-0.0111889	0.0019316	6.9e-09	403943
rs6824451	4	89723065	G	A	0.000272303	110.024	0.535928	0.0200543	0.00191189	9.7e-26	403943
rs686030	9	15304782	C	A	0.000816207	329.969	0.141178	-0.0497684	0.00273979	9.8e-74	403943
rs6874833	5	75696662	C	T	8.18173e-05	33.0521	0.370987	-0.0113475	0.00197379	9e-09	403943
rs6893139	5	124057584	G	A	7.71658e-05	31.1728	0.59546	0.0108901	0.00195049	2.4e-08	403943
rs6924387	6	137082948	A	G	0.000122476	49.479	0.589714	0.013725	0.0019512	2e-12	403943
rs6934962	6	116322349	C	T	0.000173578	70.1273	0.59849	-0.016256	0.0019412	5.6e-17	403943
rs6940493	6	20304563	A	T	8.46175e-05	34.1834	0.314517	-0.0120893	0.00206773	5e-09	403943
rs6987377	8	106590684	A	G	8.10743e-05	32.7519	0.41724	-0.0111003	0.00193962	1e-08	403943
rs7036107	9	92177897	A	G	9.86701e-05	39.8608	0.489022	0.0122734	0.00194398	2.7e-10	403943
rs7039168	9	13719203	A	G	7.9062e-05	31.9389	0.327103	-0.0115176	0.00203799	1.6e-08	403943
rs703966	10	80954251	G	A	0.000162454	65.6326	0.581117	-0.0156745	0.00193479	5.4e-16	403943
rs7158166	14	103241799	T	C	0.000128602	51.9545	0.406145	-0.0140645	0.00195125	5.7e-13	403943
rs7170463	15	41888918	A	G	0.0002074	83.7947	0.688571	-0.0188509	0.00205932	5.5e-20	403943
rs7188071	16	28917644	T	C	7.58395e-05	30.637	0.353251	-0.0109104	0.00197114	3.1e-08	403943
rs7218647	17	76769605	G	A	7.86382e-05	31.7677	0.440959	-0.0108574	0.00192634	1.7e-08	403943
rs7251640	19	18614935	T	C	8.53945e-05	34.4973	0.805982	-0.014263	0.00242839	4.3e-09	403943
rs72647336	8	126445055	G	A	0.000246008	99.3971	0.943372	0.0441541	0.00442878	2.1e-23	403943
rs72654647	1	25022314	G	A	9.80376e-05	39.6053	0.752205	0.0138902	0.00220715	3.1e-10	403943
rs72729582	14	69149372	A	G	0.000111622	45.0939	0.927034	-0.0250334	0.00372787	1.9e-11	403943
rs72755439	9	100809135	C	T	8.79466e-05	35.5283	0.711449	-0.0127875	0.00214535	2.5e-09	403943
rs72801474	5	132444128	G	A	0.000102916	41.5763	0.908103	-0.0212955	0.00330267	1.1e-10	403943
rs72805692	10	71099109	A	G	9.26891e-05	37.4444	0.884869	0.0183089	0.00299205	9.4e-10	403943
rs72823020	10	115797947	T	A	0.000264781	106.984	0.869742	-0.0294401	0.00284629	4.5e-25	403943
rs72836561	17	41926126	C	T	0.00238921	967.411	0.968734	0.170535	0.00548287	2.2e-212	403943
rs72926946	2	203477868	C	A	0.000245383	99.1444	0.703621	0.0207168	0.0020806	2.3e-23	403943
rs72959041	6	127454893	G	A	0.000279162	112.796	0.950888	0.0474304	0.0044659	2.4e-26	403943
rs73082723	3	51926817	C	A	0.000104209	42.0988	0.780223	-0.0155127	0.00239085	8.7e-11	403943
rs73151974	7	134669523	C	T	8.59435e-05	34.7191	0.855977	0.0161097	0.00273403	3.8e-09	403943
rs73221948	8	25464670	G	T	0.000115418	46.6275	0.709278	0.0148625	0.00217656	8.6e-12	403943
rs73243877	4	26047616	A	G	0.000245678	99.2639	0.831911	0.0253996	0.00254936	2.2e-23	403943
rs73455693	18	58027496	G	A	7.50411e-05	30.3145	0.96277	-0.0281128	0.00510598	3.7e-08	403943
rs73457437	11	49500475	G	A	0.00010457	42.2446	0.967901	0.0350687	0.00539553	8.1e-11	403943
rs737338	19	11347657	C	T	0.000734995	297.113	0.96492	0.0893392	0.005183	1.4e-66	403943
rs738409	22	44324727	C	G	9.56073e-05	38.6234	0.783224	0.0143977	0.00231669	5.1e-10	403943
rs74328314	1	61670759	A	G	9.12111e-05	36.8473	0.926466	-0.0225872	0.003721	1.3e-09	403943
rs74456742	17	42191796	G	A	0.000122067	49.314	0.961944	-0.0361479	0.00514752	2.2e-12	403943
rs74500135	9	106603816	T	C	0.000110711	44.7255	0.990154	-0.0670791	0.0100302	2.3e-11	403943
rs74735576	3	48357600	G	A	0.000161344	65.184	0.984308	0.0618713	0.00766335	6.8e-16	403943
rs75032664	8	19692425	C	G	9.04075e-05	36.5226	0.987091	0.0549281	0.00908895	1.5e-09	403943
rs75152587	16	56579961	G	T	0.000305386	123.396	0.987261	0.0944212	0.00850001	1.1e-28	403943
rs75246752	1	145630111	G	C	8.41439e-05	33.992	0.987103	-0.0490747	0.00841723	5.5e-09	403943
rs75479205	6	7255610	A	G	8.10869e-05	32.757	0.810505	-0.0139462	0.00243671	1e-08	403943
rs75572195	9	19360566	G	A	0.000118371	47.8207	0.906129	-0.0225924	0.00326704	4.7e-12	403943
rs75609851	8	19871080	G	A	0.000768187	310.541	0.989546	-0.170013	0.00964768	1.7e-69	403943
rs75662196	8	19941656	G	C	0.000329454	133.124	0.97206	-0.067763	0.00587306	8.5e-31	403943
rs75817747	11	46231010	C	T	0.000123209	49.7752	0.971092	-0.0404601	0.00573483	1.7e-12	403943
rs7583067	2	100796850	C	T	0.000105005	42.4201	0.759886	-0.0145605	0.00223558	7.4e-11	403943
rs7595075	2	264019	C	A	0.0001288	52.0345	0.653208	-0.0144373	0.00200143	5.5e-13	403943
rs76213248	19	11269893	C	T	0.000116445	47.0426	0.58953	-0.0133361	0.00194439	6.9e-12	403943
rs7622114	3	36960660	C	A	8.75787e-05	35.3797	0.418986	-0.0115403	0.00194017	2.7e-09	403943
rs76246107	19	50121274	G	A	8.27042e-05	33.4104	0.919498	0.0208129	0.00360074	7.5e-09	403943
rs76428106	13	28604007	T	C	0.000123202	49.7724	0.98703	0.0620148	0.00879025	1.7e-12	403943
rs7650845	3	114484372	C	T	8.14181e-05	32.8908	0.185559	0.0141034	0.00245916	9.7e-09	403943
rs76530346	9	94010298	G	A	8.59805e-05	34.7341	0.905052	0.0192931	0.00327359	3.8e-09	403943
rs7658082	4	91245506	T	C	8.68491e-05	35.085	0.450788	0.0113473	0.00191572	3.2e-09	403943
rs76602912	20	57459868	T	C	0.000118864	48.0197	0.976212	0.04341	0.00626441	4.2e-12	403943
rs771481	1	93846653	T	A	0.000340732	137.682	0.816181	-0.0288308	0.00245707	8.6e-32	403943
rs77234291	16	66911898	A	G	9.45087e-05	38.1796	0.983687	-0.0459533	0.00743706	6.5e-10	403943
rs7725218	5	1282414	G	A	9.05008e-05	36.5603	0.661578	0.012181	0.00201455	1.5e-09	403943
rs77403571	11	45913607	G	A	0.000248408	100.367	0.937382	-0.0400385	0.00399652	1.3e-23	403943
rs7750688	6	41991740	C	T	0.000231189	93.4082	0.243395	-0.0214656	0.00222101	4.3e-22	403943
rs7757193	6	109510972	G	A	0.000228333	92.2542	0.634684	0.0190593	0.00198433	7.6e-22	403943
rs77605964	7	106962948	G	A	0.000138442	55.9302	0.773081	-0.0170398	0.00227846	7.5e-14	403943
rs77631377	16	69049293	C	T	0.000140611	56.8064	0.958168	0.0360604	0.00478445	4.8e-14	403943
rs7769059	6	31195996	G	A	0.000125188	50.575	0.716625	0.0150833	0.00212094	1.1e-12	403943
rs77916918	11	56628086	G	A	9.38315e-05	37.906	0.965751	-0.0321839	0.00522739	7.4e-10	403943
rs77960347	18	47109955	A	G	0.00303211	1228.52	0.98665	-0.291004	0.00830249	3.9e-269	403943
rs78025076	4	110569620	C	T	0.000131711	53.2105	0.979706	0.0492833	0.00675618	3e-13	403943
rs78058190	2	219699999	G	A	0.000632295	255.572	0.949585	0.0784127	0.0049049	1.6e-57	403943
rs7817574	8	144302570	T	C	0.000457244	184.784	0.814995	-0.0331636	0.00243966	4.4e-42	403943
rs7826177	8	34406540	T	C	8.04304e-05	32.4918	0.364577	-0.0112826	0.00197935	1.2e-08	403943
rs78456138	2	163132346	C	T	7.52904e-05	30.4152	0.975902	-0.0346587	0.00628445	3.5e-08	403943
rs78595810	3	46909812	G	T	9.95506e-05	40.2166	0.986712	0.0527925	0.00832472	2.3e-10	403943
rs7903537	10	76847490	C	T	8.39414e-05	33.9102	0.477147	0.0111542	0.00191546	5.8e-09	403943
rs79153732	8	19662937	C	T	0.000410955	166.07	0.982623	0.0938573	0.00728321	5.3e-38	403943
rs7925100	11	118941596	G	A	0.000223411	90.2652	0.603654	0.0184897	0.00194612	2.1e-21	403943
rs79311290	16	85150163	A	G	8.19942e-05	33.1235	0.89194	0.018448	0.00320539	8.6e-09	403943
rs79600951	16	56834254	C	G	0.00265018	1073.36	0.907943	0.106785	0.0032594	2e-235	403943
rs79616633	16	56801047	C	T	7.76632e-05	31.3738	0.977713	0.0358494	0.00640027	2.1e-08	403943
rs79634051	11	14561945	G	C	0.000114321	46.1844	0.971824	-0.0390728	0.00574946	1.1e-11	403943
rs80005209	8	19872339	T	G	0.00161398	653.008	0.970385	0.144058	0.00563739	5e-144	403943
rs8014289	14	75377352	A	G	0.000150949	60.9836	0.437716	-0.0150509	0.00192733	5.8e-15	403943
rs8081548	17	7438834	T	A	0.00020564	83.0836	0.341482	-0.0184231	0.00202118	7.9e-20	403943
rs8086351	18	47171888	C	G	0.00276408	1119.62	0.175793	-0.0838881	0.00250706	1.8e-245	403943
rs8102873	19	57488423	C	T	7.9622e-05	32.1651	0.415346	0.0109694	0.00193415	1.4e-08	403943
rs8126001	20	62711459	C	T	9.02135e-05	36.4442	0.510495	-0.0115713	0.00191676	1.6e-09	403943
rs8127283	21	16403394	G	A	8.44114e-05	34.1001	0.511405	0.0123137	0.00210868	5.2e-09	403943
rs830620	3	71679148	C	T	0.000149199	60.2765	0.584612	-0.0149922	0.00193104	8.2e-15	403943
rs880674	4	2250109	T	C	7.43518e-05	30.036	0.857945	-0.0150058	0.00273803	4.2e-08	403943
rs907866	2	20371380	G	A	0.000224829	90.8381	0.554513	0.0182898	0.001919	1.6e-21	403943
rs9274346	6	32632367	C	T	0.000143385	57.9273	0.607966	-0.0152666	0.00200586	2.7e-14	403943
rs9347737	6	163740322	A	G	0.000119786	48.3922	0.5717	0.0135465	0.00194733	3.5e-12	403943
rs9469583	6	33717770	T	C	0.000115272	46.5683	0.480341	-0.0130287	0.00190922	8.8e-12	403943
rs9526023	13	45524626	G	A	8.56568e-05	34.6033	0.969048	-0.0325768	0.00553796	4e-09	403943
rs9604045	13	113927208	G	T	0.000145515	58.7881	0.746424	-0.0175533	0.00228936	1.8e-14	403943
rs9608972	22	30931307	T	C	0.000146092	59.0211	0.758544	0.0171815	0.00223644	1.6e-14	403943
rs9610329	22	36042986	C	T	7.88579e-05	31.8565	0.572465	0.0111279	0.00197158	1.7e-08	403943
rs9622830	22	38954703	C	G	0.000163116	65.8999	0.645788	0.0162347	0.00199987	4.7e-16	403943
rs964184	11	116648917	G	C	0.00351385	1424.39	0.133633	-0.105482	0.00279488	1.09999999999979e-311	403943
rs9646167	14	81635888	C	T	0.000131163	52.9891	0.477399	0.0139878	0.00192157	3.4e-13	403943
rs9646934	2	111822002	C	G	8.66763e-05	35.0151	0.321581	-0.0121568	0.00205443	3.3e-09	403943
rs9647335	3	135880410	A	T	0.000324341	131.057	0.808074	-0.0277611	0.00242497	2.4e-30	403943
rs9657541	8	10643164	C	T	0.000133988	54.1305	0.795918	0.0173743	0.00236149	1.9e-13	403943
rs968050	6	98574560	C	T	0.00012465	50.3576	0.51762	-0.0135416	0.00190826	1.3e-12	403943
rs9817452	3	156795414	G	T	0.000240125	97.0196	0.612311	-0.0193457	0.00196406	6.9e-23	403943
rs9877304	3	196073072	G	A	9.67833e-05	39.0985	0.736691	0.0135927	0.00217383	4e-10	403943
rs9884482	4	106081636	T	C	0.000100829	40.7332	0.628049	0.0125876	0.00197228	1.7e-10	403943
rs9980311	21	46899279	A	G	0.000113976	46.0447	0.744246	0.0151544	0.00223331	1.2e-11	403943
rs998584	6	43757896	C	A	0.00078812	318.605	0.517265	0.0340915	0.00190994	2.9e-71	403943
rs9987289	8	9183358	A	G	0.00173739	703.026	0.0912604	-0.08734	0.00329403	6.6e-155	403943
rs9989419	16	56985139	A	G	0.0135949	5567.22	0.39408	-0.143745	0.00192652	0	403943

## Sheet: Table S7
Table S7. Selected LDL-C SNPs
SNP	Chr	Position	EA	NEA	EAF	R2	Fstat	beta	se	pval	sample size
rs1016988	5	131744574	T	C	0.809091	9.78368e-05	43.1056	0.017412	0.00265205	5.2e-11	440546
rs10231941	7	100532540	T	C	0.822279	0.000120704	53.1819	-0.0198963	0.00272829	3e-13	440546
rs10448340	9	139320069	T	G	0.680234	0.00010361	45.6494	0.0151234	0.00223837	1.4e-11	440546
rs10832963	11	18664241	T	G	0.255771	0.000119369	52.5936	-0.0173852	0.00239725	4.1e-13	440546
rs10851478	15	49829019	T	C	0.583962	7.67917e-05	33.8327	0.0123157	0.00211734	6e-09	440546
rs10910476	1	234734956	C	T	0.444839	7.82321e-05	34.4674	-0.0123459	0.0021029	4.3e-09	440546
rs11014204	10	18720845	C	T	0.719772	7.94624e-05	35.0095	-0.0137929	0.00233111	3.3e-09	440546
rs111338114	7	100330492	A	G	0.943992	7.79033e-05	34.3225	0.0288539	0.0049251	4.7e-09	440546
rs11206517	1	55526428	T	G	0.96685	0.000314104	138.42	-0.0683407	0.00580871	5.9e-32	440546
rs11206788	1	56797981	G	C	0.412835	9.18714e-05	40.4771	-0.0138218	0.0021725	2e-10	440546
rs11227247	11	65422853	A	C	0.865458	7.69894e-05	33.9198	-0.017788	0.00305422	5.7e-09	440546
rs112758337	7	97977268	G	A	0.814459	8.25254e-05	36.3591	0.0162142	0.00268899	1.6e-09	440546
rs112987086	15	75106719	G	T	0.279317	0.000104522	46.0514	-0.0159566	0.00235136	1.2e-11	440546
rs113177823	3	132217703	G	A	0.945866	0.000176189	77.6329	0.0410816	0.00466256	1.2e-18	440546
rs114165349	1	27021913	G	C	0.976828	0.000147204	64.8596	-0.0560406	0.0069585	8e-16	440546
rs115458560	1	110061974	T	C	0.981437	9.67546e-05	42.6288	0.0503283	0.00770834	6.6e-11	440546
rs115478735	9	136149711	A	T	0.815989	0.000977794	431.183	-0.0558766	0.00269091	9e-96	440546
rs11568318	2	234665498	C	A	0.933755	8.60542e-05	37.9139	-0.0257407	0.00418043	7.4e-10	440546
rs115739682	11	103870640	T	A	0.808433	8.32623e-05	36.6838	0.0161412	0.00266501	1.4e-09	440546
rs11591147	1	55505647	G	T	0.982532	0.00436005	1929.21	0.348511	0.00793464	0	440546
rs11601507	11	5701074	C	A	0.930533	0.000143892	63.4	-0.0322609	0.00405165	1.7e-15	440546
rs11621792	14	24871926	C	T	0.547127	0.000186339	82.1057	-0.0191305	0.00211125	1.3e-19	440546
rs116734477	5	52095024	C	T	0.959164	0.000182926	80.6017	0.0474419	0.00528433	2.8e-19	440546
rs1168127	1	63136078	C	A	0.353952	0.000714289	314.901	-0.0386982	0.00218074	1.9e-70	440546
rs117139027	8	29024943	G	A	0.982406	0.000116862	51.4888	0.0569281	0.0079336	7.2e-13	440546
rs117733303	6	160922870	A	G	0.981577	0.000266165	117.288	-0.0838432	0.00774177	2.5e-27	440546
rs11786083	8	145050358	G	A	0.625589	0.000116913	51.5114	-0.0155482	0.00216635	7.1e-13	440546
rs11789603	9	107647019	C	T	0.891991	0.000124811	54.9915	-0.0249753	0.00336793	1.2e-13	440546
rs118039278	6	160985526	G	A	0.92133	0.00104655	461.533	-0.083508	0.00388711	2.2e-102	440546
rs12078100	1	16512586	C	G	0.376912	8.50285e-05	37.462	-0.0131578	0.00214975	9.3e-10	440546
rs12162782	22	50853626	T	G	0.655636	7.82139e-05	34.4594	-0.012882	0.00219447	4.4e-09	440546
rs12197047	6	130389211	G	A	0.329942	8.41969e-05	37.0956	-0.0135895	0.00223122	1.1e-09	440546
rs12208357	6	160543148	C	T	0.929898	0.00044113	194.423	-0.057141	0.00409802	3.4e-44	440546
rs12246352	10	124705307	A	G	0.896104	0.000127405	56.1348	-0.025694	0.00342938	6.8e-14	440546
rs1229984	4	100239319	T	C	0.0272003	0.000157874	69.5615	-0.0528485	0.00633648	7.4e-17	440546
rs12445804	16	11706100	G	A	0.925101	7.55414e-05	33.2818	-0.0231166	0.00400701	8e-09	440546
rs12471768	2	64928603	T	C	0.295881	8.07244e-05	35.5655	-0.0136102	0.00228218	2.5e-09	440546
rs1250258	2	216300185	C	T	0.263353	7.62448e-05	33.5918	-0.0137293	0.00236882	6.8e-09	440546
rs1260326	2	27730940	T	C	0.395558	0.000605311	266.828	0.0347351	0.00212644	5.6e-60	440546
rs12603885	17	29466722	G	A	0.300292	0.000134462	59.2444	-0.0175036	0.00227407	1.4e-14	440546
rs12916	5	74656539	T	C	0.599461	0.00193105	852.36	-0.0621277	0.00212801	2.2e-187	440546
rs12936113	17	66401063	T	C	0.240099	7.09217e-05	31.2464	-0.0137229	0.00245497	2.3e-08	440546
rs12948394	17	76382791	C	T	0.517578	0.000169828	74.8294	0.0183539	0.00212174	5.1e-18	440546
rs13076933	3	12327431	T	G	0.740551	0.000172191	75.871	0.0208296	0.00239135	3e-18	440546
rs13107325	4	103188709	C	T	0.925102	8.69608e-05	38.3134	0.0245488	0.00396602	6e-10	440546
rs13108218	4	3443931	A	G	0.385133	0.000153277	67.5356	0.0177573	0.00216078	2.1e-16	440546
rs13283282	9	131465481	C	G	0.853847	0.000111111	48.9548	0.0206702	0.00295425	2.6e-12	440546
rs1350559	8	9367743	C	G	0.598654	9.31846e-05	41.0557	-0.0136979	0.0021378	1.5e-10	440546
rs140584594	1	110232983	A	G	0.269933	8.71297e-05	38.3878	0.0144404	0.00233068	5.8e-10	440546
rs143020224	19	11187324	C	G	0.881398	0.00625594	2773.37	0.169039	0.00320984	0	440546
rs144984216	19	20479901	C	T	0.975022	6.99384e-05	30.8131	0.0370805	0.00668002	2.8e-08	440546
rs145730801	14	94768196	T	C	0.955623	0.000109731	48.3464	-0.0359582	0.00517149	3.6e-12	440546
rs1458038	4	81164723	C	T	0.70861	0.000147865	65.1506	0.0185934	0.00230356	6.9e-16	440546
rs146433259	5	34713792	C	T	0.988265	6.78452e-05	29.8908	0.0567916	0.0103876	4.6e-08	440546
rs146534110	6	160578069	G	T	0.986696	0.000126289	55.6427	-0.0679152	0.00910464	8.7e-14	440546
rs1495741	8	18272881	G	A	0.220557	0.000108586	47.842	0.0173848	0.00251342	4.6e-12	440546
rs150262789	19	46436564	C	T	0.98382	0.000308634	136.009	0.0989791	0.00848711	2e-31	440546
rs150474434	2	118845121	G	A	0.898645	0.000227265	100.143	0.0347466	0.00347218	1.4e-23	440546
rs1532085	15	58683366	A	G	0.386409	0.000146748	64.6583	0.017242	0.00214425	8.9e-16	440546
rs1551891	19	45231821	G	A	0.911894	0.00507184	2245.76	0.173541	0.00366202	0	440546
rs1556562	1	93034023	G	T	0.209968	0.000132875	58.5452	-0.0190535	0.00249017	2e-14	440546
rs17050272	2	121306440	G	A	0.590728	0.000213343	94.007	0.0205207	0.00211647	3.1e-22	440546
rs1731243	2	26930411	C	T	0.393355	8.62554e-05	38.0026	-0.0131656	0.00213567	7.1e-10	440546
rs174564	11	61588305	A	G	0.651442	0.000483158	212.955	0.0319674	0.0021906	3.1e-48	440546
rs17476364	10	71094504	T	C	0.891668	9.53646e-05	42.0163	0.0217849	0.00336083	9.1e-11	440546
rs1800961	20	43042364	C	T	0.969087	0.000222554	98.0669	0.0596747	0.006026	4e-23	440546
rs1801689	17	64210580	A	C	0.969449	0.000237064	104.462	-0.0619438	0.00606065	1.6e-24	440546
rs188247550	19	19396616	C	T	0.986885	0.000363989	160.412	0.120683	0.00952858	9.2e-37	440546
rs1883711	20	39179822	G	C	0.968588	0.000642863	283.392	-0.102599	0.00609466	1.4e-63	440546
rs191064657	20	39192303	C	T	0.963325	8.50334e-05	37.4642	0.0350535	0.00572695	9.3e-10	440546
rs2021092	19	44068706	T	C	0.813282	8.53301e-05	37.5949	0.0163211	0.00266186	8.7e-10	440546
rs204469	19	45490285	A	G	0.043667	7.52109e-05	33.1362	-0.0294656	0.00511875	8.6e-09	440546
rs2066714	9	107586753	T	C	0.871227	0.000103094	45.4222	-0.0209673	0.00311106	1.6e-11	440546
rs2068888	10	94839642	G	A	0.549301	0.000190352	83.8742	0.0191878	0.00209513	5.3e-20	440546
rs2073547	7	44582331	A	G	0.815991	0.00040112	176.782	-0.0355544	0.00267408	2.4e-40	440546
rs2238162	13	32959199	C	T	0.477047	0.000140694	61.9904	0.0164506	0.00208939	3.5e-15	440546
rs224424	20	34147998	A	G	0.787576	0.000152298	67.1042	0.0209096	0.00255253	2.6e-16	440546
rs2250802	10	113921354	G	A	0.275657	0.000138231	60.9051	0.0182094	0.00233329	6e-15	440546
rs2256814	20	62373983	G	A	0.802121	7.63004e-05	33.6162	-0.0152271	0.00262629	6.7e-09	440546
rs2287622	2	169830328	A	G	0.397204	0.000223602	98.5287	0.0211456	0.00213029	3.2e-23	440546
rs261334	15	58726744	G	C	0.212726	0.00016748	73.7945	0.0218856	0.00254769	8.7e-18	440546
rs2618566	20	17844684	G	T	0.340138	0.000290153	127.862	0.0248873	0.00220093	1.2e-29	440546
rs2642438	1	220970028	A	G	0.297344	0.000281859	124.206	-0.0253446	0.00227412	7.6e-29	440546
rs2718717	2	109206139	A	G	0.856959	9.06173e-05	39.9245	-0.0187861	0.00297315	2.6e-10	440546
rs2737265	8	116667634	A	G	0.719539	0.000174339	76.8173	0.0203604	0.00232304	1.9e-18	440546
rs2738447	19	11227480	A	C	0.407391	0.000909236	400.923	-0.0422733	0.00211123	3.5e-89	440546
rs2740488	9	107661742	A	C	0.734535	0.000261033	115.027	0.0253762	0.00236607	7.8e-27	440546
rs28406917	7	21449451	C	T	0.572373	7.2037e-05	31.7378	-0.0119167	0.00211528	1.8e-08	440546
rs28601761	8	126500031	C	G	0.58131	0.00190283	839.877	0.0619374	0.0021372	1.2e-184	440546
rs28631087	1	235109214	T	C	0.78726	9.1492e-05	40.3099	0.0161715	0.00254709	2.2e-10	440546
rs28768427	8	141988685	G	A	0.480232	7.35185e-05	32.3905	-0.0122459	0.0021517	1.3e-08	440546
rs2925677	5	71953629	C	G	0.787318	0.000125279	55.1977	0.0189203	0.00254664	1.1e-13	440546
rs3110609	17	46753543	T	C	0.657833	0.000110333	48.6119	0.0153785	0.00220568	3.1e-12	440546
rs3179865	6	31324194	G	A	0.601088	0.000184626	81.351	-0.020709	0.00229603	1.9e-19	440546
rs34042070	16	72101525	C	G	0.81207	0.000744714	328.324	-0.0485842	0.00268129	2.2e-73	440546
rs34392107	6	32663954	G	A	0.883508	0.000449186	197.975	-0.0459707	0.0032672	5.8e-45	440546
rs34568880	6	31514448	C	T	0.986687	8.68893e-05	38.2819	-0.0562557	0.00909222	6.1e-10	440546
rs35081008	19	58662235	C	T	0.851893	0.000270021	118.988	0.0319653	0.0029304	1.1e-27	440546
rs36043200	17	45629406	G	A	0.483302	0.000362735	159.859	0.0264581	0.00209262	1.2e-36	440546
rs3732359	3	119536429	G	A	0.21988	0.000108467	47.7897	0.0174313	0.00252152	4.7e-12	440546
rs3764261	16	56993324	C	A	0.675841	0.000498595	219.762	0.0330572	0.00222992	1e-49	440546
rs3780181	9	2640759	A	G	0.932372	0.000100448	44.2564	0.0278415	0.00418509	2.9e-11	440546
rs3822855	6	116316882	G	T	0.59834	0.000161243	71.0461	-0.017915	0.00212543	3.5e-17	440546
rs3932048	3	136258924	C	G	0.677369	8.71637e-05	38.4028	-0.0138568	0.00223605	5.8e-10	440546
rs4148826	7	87074419	T	C	0.819549	7.64391e-05	33.6773	0.0158111	0.00272454	6.5e-09	440546
rs4299376	2	44072576	G	T	0.323183	0.00134639	593.945	0.0542425	0.0022257	3.5e-131	440546
rs438568	20	12958687	A	G	0.390753	7.85545e-05	34.6094	-0.0125944	0.00214082	4e-09	440546
rs4452060	19	45347911	C	A	0.579305	0.00354638	1567.9	-0.0833597	0.00210522	0	440546
rs4620259	8	109991668	A	C	0.809317	6.77708e-05	29.8581	-0.0146254	0.00267656	4.6e-08	440546
rs4722551	7	25991826	T	C	0.841406	0.000165668	72.9963	-0.0243791	0.00285343	1.3e-17	440546
rs472495	1	55521313	G	T	0.351043	0.000865505	381.623	-0.0426246	0.00218194	5.5e-85	440546
rs4738684	8	59393273	A	G	0.335345	0.00046207	203.656	0.0315438	0.00221037	3.3e-46	440546
rs4818025	21	40709171	A	G	0.427695	9.55572e-05	42.1012	-0.0137317	0.0021163	8.7e-11	440546
rs4954192	2	135632981	C	T	0.626527	0.000107656	47.4323	-0.0147212	0.0021375	5.7e-12	440546
rs4970834	1	109814880	C	T	0.813361	0.00347938	1538.17	0.105228	0.00268305	0	440546
rs551473284	13	111038326	T	C	0.3653	8.32463e-05	36.6767	-0.0132708	0.0021913	1.4e-09	440546
rs556107	1	234853059	C	T	0.476667	0.000645267	284.452	-0.0352397	0.00208943	8e-64	440546
rs55714927	17	7080316	C	T	0.809638	0.000223002	98.2641	0.0263355	0.00265671	3.7e-23	440546
rs55921103	3	69810294	G	T	0.351105	8.77261e-05	38.6506	-0.0136729	0.00219929	5.1e-10	440546
rs56113850	19	41353107	T	C	0.422594	9.22279e-05	40.6342	-0.013364	0.00209648	1.8e-10	440546
rs56130071	7	21598753	G	C	0.783015	0.000387739	170.882	-0.0331915	0.00253909	4.7e-39	440546
rs56208742	17	27884667	T	C	0.96873	7.08576e-05	31.2181	0.0334878	0.00599354	2.3e-08	440546
rs56212732	16	70930370	C	T	0.915189	8.20551e-05	36.1518	0.0238427	0.00396543	1.8e-09	440546
rs56236159	2	3636478	T	G	0.868512	7.60885e-05	33.5229	-0.01784	0.00308123	7e-09	440546
rs59328596	8	21928227	G	A	0.851882	8.52198e-05	37.5463	0.0179765	0.00293374	8.9e-10	440546
rs59379014	11	126228000	C	T	0.926689	0.000430998	189.955	-0.0551759	0.00400335	3.3e-43	440546
rs6050463	20	25208990	G	A	0.507026	8.20728e-05	36.1596	-0.0125353	0.0020846	1.8e-09	440546
rs6073958	20	44551855	T	C	0.801323	0.000100891	44.4514	-0.0174351	0.00261506	2.6e-11	440546
rs6090101	20	62909520	G	A	0.80184	0.00010018	44.1381	-0.0175965	0.00264862	3.1e-11	440546
rs6093446	20	39780932	G	A	0.712195	0.000209492	92.3098	-0.022143	0.00230469	7.4e-22	440546
rs61433703	20	17804068	G	A	0.836331	7.02195e-05	30.937	-0.0158353	0.002847	2.7e-08	440546
rs61775180	1	25793663	C	T	0.579863	0.000350932	154.655	0.0262622	0.00211178	1.7e-35	440546
rs61778883	1	23795177	T	C	0.128719	8.08964e-05	35.6413	-0.0186523	0.00312432	2.4e-09	440546
rs61988556	14	73439258	T	C	0.913857	8.14149e-05	35.8698	0.0222954	0.00372264	2.1e-09	440546
rs62011285	15	63791063	T	C	0.65684	7.25073e-05	31.945	-0.012435	0.00220011	1.6e-08	440546
rs62033400	16	53811788	A	G	0.605342	0.000104524	46.0522	0.0144912	0.0021354	1.2e-11	440546
rs62116889	19	45022560	T	C	0.931708	0.000328612	144.816	0.04951	0.0041142	2.4e-33	440546
rs62118464	19	45617263	G	A	0.882398	0.000159746	70.3863	-0.0276497	0.00329569	4.9e-17	440546
rs62120394	19	18338709	G	A	0.708176	0.00010782	47.5044	-0.0157592	0.00228648	5.5e-12	440546
rs6475606	9	22081850	C	T	0.515533	0.000215421	94.9227	0.02031	0.00208461	2e-22	440546
rs6560499	9	78730766	G	A	0.423994	7.54883e-05	33.2584	0.0122425	0.00212285	8.1e-09	440546
rs6573971	14	71011469	G	A	0.444622	8.94835e-05	39.4249	0.0133161	0.00212076	3.4e-10	440546
rs6589939	11	122518525	A	G	0.621579	8.62965e-05	38.0207	-0.0132825	0.00215412	7e-10	440546
rs6602912	13	114546549	T	G	0.715148	0.00021085	92.9085	-0.0222758	0.00231103	5.5e-22	440546
rs6667939	1	198994619	C	T	0.281329	9.647e-05	42.5034	-0.0151953	0.00233076	7.1e-11	440546
rs6693893	1	109797763	T	C	0.964699	0.000400036	176.304	0.0749332	0.00564343	3.1e-40	440546
rs67050321	7	36169203	T	C	0.696093	0.000101552	44.7425	-0.0152177	0.00227504	2.2e-11	440546
rs6709904	2	44080324	A	G	0.887416	0.00039537	174.247	0.0435284	0.00329754	8.7e-40	440546
rs6714750	2	136783169	A	G	0.799964	7.01507e-05	30.9066	-0.0145123	0.00261042	2.7e-08	440546
rs6857	19	45392254	C	T	0.829568	0.00735712	3265.16	-0.157677	0.00275941	0	440546
rs6874202	5	156391628	T	C	0.365729	0.000508099	223.954	-0.0323831	0.00216391	1.2e-50	440546
rs704	17	26694861	G	A	0.524277	0.000116075	51.142	-0.0149279	0.00208742	8.6e-13	440546
rs7090758	10	65335315	T	C	0.526135	7.24431e-05	31.9167	0.0118111	0.00209065	1.6e-08	440546
rs7108486	11	5677158	T	C	0.976279	7.18635e-05	31.6613	0.0389569	0.00692341	1.8e-08	440546
rs71311871	3	58420613	A	G	0.91695	0.000127484	56.1693	0.0283771	0.00378633	6.6e-14	440546
rs7202323	16	72217113	T	G	0.770258	0.000240467	105.962	0.0255122	0.00247841	7.5e-25	440546
rs7241918	18	47160953	G	T	0.175894	7.3636e-05	32.4423	-0.0156669	0.0027506	1.2e-08	440546
rs72631343	17	67191270	C	G	0.871109	0.000201044	88.5864	0.0292878	0.00311174	4.9e-21	440546
rs72638977	8	41540622	A	G	0.966078	7.3293e-05	32.2912	0.0328423	0.00577952	1.3e-08	440546
rs72733928	15	57512284	A	T	0.939813	8.10233e-05	35.6972	-0.0263176	0.00440483	2.3e-09	440546
rs72774870	2	11512825	C	T	0.927109	6.85698e-05	30.2101	0.0220666	0.00401476	3.9e-08	440546
rs72823020	10	115797947	T	A	0.869709	0.000107714	47.4578	0.0214421	0.00311253	5.6e-12	440546
rs73025516	6	160520806	A	G	0.955475	8.50721e-05	37.4812	0.0309443	0.00505445	9.2e-10	440546
rs73075609	20	5580789	C	T	0.973209	7.23946e-05	31.8953	-0.036728	0.0065033	1.6e-08	440546
rs74869459	11	66296569	T	C	0.761445	0.000110558	48.7111	0.0170711	0.00244595	3e-12	440546
rs7562734	2	63047973	G	C	0.6777	0.000183863	81.0146	0.0200701	0.00222981	2.2e-19	440546
rs7569317	2	203527979	T	C	0.469367	0.000167462	73.7867	-0.0178952	0.00208328	8.7e-18	440546
rs76079263	6	28019665	G	C	0.910149	0.000202086	89.0457	0.0346868	0.00367585	3.9e-21	440546
rs76967117	6	34603691	G	A	0.885343	0.000163593	72.0819	0.0277539	0.00326897	2.1e-17	440546
rs77013160	16	88582871	G	T	0.981029	7.21332e-05	31.7801	-0.0434337	0.00770458	1.7e-08	440546
rs77257036	1	150476186	C	T	0.648424	6.86654e-05	30.2522	0.0120516	0.00219112	3.8e-08	440546
rs7734476	5	122848876	G	A	0.449923	0.000181346	79.9052	-0.0187267	0.00209495	3.9e-19	440546
rs7746081	6	16126934	G	A	0.69589	0.00024268	106.937	0.0234538	0.00226803	4.6e-25	440546
rs77542162	17	67081278	A	G	0.977505	0.000751065	331.126	-0.128166	0.0070433	5.5e-74	440546
rs7776054	6	135418916	A	G	0.738687	0.000106706	47.0138	0.0162915	0.00237601	7e-12	440546
rs77960347	18	47109955	A	G	0.986648	0.000137228	60.4632	-0.0706855	0.00909044	7.5e-15	440546
rs79220007	6	26098474	T	C	0.923867	0.000486337	214.357	0.0574396	0.00392322	1.5e-48	440546
rs79828839	10	52352431	C	T	0.801215	7.06091e-05	31.1086	-0.0145916	0.00261615	2.4e-08	440546
rs8008068	14	64233717	A	G	0.839604	6.88039e-05	30.3132	-0.0156944	0.00285055	3.7e-08	440546
rs8101801	19	11335477	C	A	0.964442	0.0001484	65.3863	0.0452454	0.0055954	6.2e-16	440546
rs8107974	19	19388500	A	T	0.924237	0.0016304	719.438	0.105172	0.00392106	1.8e-158	440546
rs836550	7	6440437	A	G	0.594485	6.7773e-05	29.859	-0.0116032	0.00212344	4.6e-08	440546
rs869412	7	1074134	T	C	0.774318	7.38374e-05	32.531	0.0142708	0.00250207	1.2e-08	440546
rs880315	1	10796866	T	C	0.659761	0.000106844	47.0747	0.015148	0.00220781	6.8e-12	440546
rs907866	2	20371380	G	A	0.554563	0.00016095	70.9169	0.0176886	0.00210048	3.7e-17	440546
rs913499	6	37038432	A	G	0.490791	7.46515e-05	32.8897	0.0119766	0.00208835	9.8e-09	440546
rs9298506	8	55437524	A	G	0.792201	0.000121537	53.5489	-0.0187965	0.00256863	2.5e-13	440546
rs934197	2	21267461	G	A	0.664558	0.00322336	1424.62	-0.0831886	0.00220401	9.40000000000138e-312	440546
rs9391803	6	30215377	T	A	0.852467	0.000185475	81.7253	-0.0266262	0.00294531	1.6e-19	440546
rs9471975	6	42919222	T	C	0.417204	8.42621e-05	37.1243	0.012882	0.00211424	1.1e-09	440546
rs9491699	6	127471533	C	T	0.521839	0.000102235	45.0435	-0.0139996	0.00208593	1.9e-11	440546
rs9496567	6	100602753	G	A	0.756541	0.000117784	51.895	0.0175328	0.00243382	5.9e-13	440546
rs960596	22	41393520	C	T	0.660681	8.34493e-05	36.7662	-0.0134522	0.00221855	1.3e-09	440546
rs964184	11	116648917	G	C	0.133588	0.000798209	351.927	0.0574978	0.00306496	1.6e-78	440546
rs9686661	5	55861786	C	T	0.799416	7.3994e-05	32.6	-0.0148497	0.00260081	1.1e-08	440546
rs9832727	3	142649110	C	G	0.660366	0.000101946	44.9164	0.0147771	0.00220489	2.1e-11	440546
rs9834932	3	32535382	A	G	0.911172	0.0001767	77.858	0.0323458	0.00366578	1.1e-18	440546
rs9841897	3	122282569	T	C	0.843505	9.37099e-05	41.2872	-0.018534	0.00288444	1.3e-10	440546
rs9884390	4	69374720	T	C	0.76588	0.000230334	101.495	-0.0251131	0.00249274	7.2e-24	440546
rs9894946	17	7571080	A	G	0.158891	8.29739e-05	36.5567	0.0175495	0.00290256	1.5e-09	440546
rs9929977	16	71639053	T	A	0.630156	0.000135794	59.8315	-0.0167251	0.00216224	1e-14	440546
rs9987289	8	9183358	A	G	0.0911903	0.000356546	157.13	-0.0454194	0.00362336	4.8e-36	440546

## Sheet: Table S8
Table S8. Selected TG SNPs
SNP	Chr	Position	EA	NEA	EAF	R2	Fstat	beta	se	pval	sample size
rs1009360	2	65276049	C	T	0.41859	0.000192113	84.7407	-0.0184832	0.00200785	3.40017e-20	441016
rs1009590	1	23823798	C	G	0.914935	7.69193e-05	33.9251	0.0208341	0.00357696	5.69994e-09	441016
rs10152471	15	101890913	A	G	0.388656	9.88438e-05	43.5958	-0.0135209	0.00204778	4.00037e-11	441016
rs10210970	2	28646847	T	C	0.131448	0.000143034	63.0888	0.0232557	0.00292788	1.99986e-15	441016
rs10242866	7	17920613	T	C	0.398698	0.000137389	60.5987	0.015793	0.00202877	7.00003e-15	441016
rs10277582	7	17284989	T	C	0.118591	7.21178e-05	31.8072	-0.0173714	0.00308015	1.7e-08	441016
rs1037117	15	102068658	A	G	0.254798	0.000128048	56.4782	0.0172213	0.00229153	5.70033e-14	441016
rs10405944	19	33728001	C	T	0.483077	9.69536e-05	42.7621	-0.013209	0.00201995	6.20012e-11	441016
rs1043897	1	230416399	T	G	0.415585	0.000120054	52.9519	-0.014664	0.00201517	3.40017e-13	441016
rs1044808	1	149871905	C	G	0.081237	0.000105866	46.6933	-0.0247492	0.00362188	8.30042e-12	441016
rs1045241	5	118729286	T	C	0.270943	0.000192377	84.8571	-0.0206988	0.00224699	3.19963e-20	441016
rs10513688	3	170727218	A	G	0.097403	0.000124137	54.753	0.0247828	0.00334924	1.39991e-13	441016
rs1064173	6	32627480	A	G	0.284399	0.000194995	86.0124	-0.0213585	0.00230298	1.80011e-20	441016
rs10750766	11	65473798	A	C	0.709959	0.000178057	78.5398	0.0193855	0.00218742	7.8001e-19	441016
rs10775406	17	46197755	G	A	0.759694	0.000178843	78.8863	0.0206571	0.00232578	6.59933e-19	441016
rs1077835	15	58723426	G	A	0.220459	0.000879138	388.053	0.0473668	0.00240452	2.19989e-86	441016
rs10797119	9	92202495	C	T	0.536622	0.000139263	61.4253	0.0157113	0.00200465	4.60045e-15	441016
rs10811662	9	22134253	A	G	0.173212	7.78921e-05	34.3542	-0.0154098	0.0026291	4.60002e-09	441016
rs10883026	10	99793865	T	C	0.521569	0.000117964	52.0299	-0.0144604	0.00200472	5.50047e-13	441016
rs10899490	11	78105879	T	C	0.161369	9.04067e-05	39.8742	-0.0170082	0.00269347	2.69998e-10	441016
rs11000468	10	74711376	T	C	0.255269	9.31505e-05	41.0845	-0.0148544	0.00231748	1.5e-10	441016
rs11030107	11	27694835	G	A	0.260757	0.000114543	50.5208	0.0160418	0.00225693	1.20005e-12	441016
rs11078597	17	1618363	C	T	0.186613	0.000128012	56.4622	0.0191708	0.0025513	5.70033e-14	441016
rs11100083	4	157682598	C	T	0.226214	0.000103145	45.4933	-0.0160248	0.00237585	1.50003e-11	441016
rs11118310	1	219637671	T	A	0.593476	0.000207311	91.4461	0.0193178	0.00202011	1.10002e-21	441016
rs11122450	1	230301811	G	T	0.611733	0.00126626	559.145	-0.0481745	0.0020373	1.30017e-123	441016
rs11185542	3	196187927	C	G	0.727914	7.22886e-05	31.8826	-0.0126395	0.00223848	1.6e-08	441016
rs11187019	10	94248310	G	A	0.550621	7.64308e-05	33.7096	-0.0116437	0.00200546	6.4e-09	441016
rs11206374	1	40048009	A	G	0.224815	0.000251487	110.937	0.0250232	0.00237577	6.09958e-26	441016
rs112108602	1	51149820	A	AG	0.909696	0.000135508	59.7691	0.0268214	0.00346931	1.10002e-14	441016
rs112381903	17	41388250	T	A	0.06731	7.57149e-05	33.3939	0.0231649	0.00400864	7.49998e-09	441016
rs11240358	1	205070573	A	G	0.394026	0.000101288	44.674	0.0135651	0.00202953	2.29985e-11	441016
rs1133400	10	134459388	G	A	0.219923	7.45299e-05	32.8712	0.0137462	0.00239759	9.80009e-09	441016
rs113344423	10	95316037	A	G	0.060177	0.000232593	102.601	0.0434468	0.00428926	4.10015e-24	441016
rs114165349	1	27021913	C	G	0.023157	0.000344535	151.997	0.0818126	0.00663594	6.29941e-35	441016
rs11429307	5	55857025	G	GT	0.80902	0.000763798	337.103	-0.0465382	0.00253471	2.70023e-75	441016
rs11434143	8	144306597	G	GT	0.810945	8.68355e-05	38.299	0.015911	0.00257101	6.1e-10	441016
rs11600815	11	14797227	A	G	0.051753	0.000112079	49.4339	-0.0322469	0.00458644	2.09991e-12	441016
rs11637681	15	40387971	G	A	0.276291	7.14274e-05	31.5027	0.0125866	0.00224251	2e-08	441016
rs11664106	18	2846812	T	A	0.374102	8.07757e-05	35.6261	-0.0125831	0.00210816	2.39999e-09	441016
rs116843064	19	8429323	A	G	0.019327	0.00223281	986.902	-0.226505	0.00721009	1e-200	441016
rs117287238	11	15090794	A	G	0.028185	9.3306e-05	41.1531	-0.0394324	0.00614684	1.40001e-10	441016
rs117291242	11	380315	T	C	0.036536	7.20903e-05	31.7951	0.0297851	0.00528225	1.7e-08	441016
rs117316645	19	45458212	A	G	0.0421	7.12919e-05	31.443	0.0277821	0.00495454	2.1e-08	441016
rs117431393	17	42355095	G	A	0.035446	7.63841e-05	33.689	0.0312254	0.00537977	6.49995e-09	441016
rs11746801	5	55990342	A	G	0.637069	8.01838e-05	35.365	-0.0123657	0.00207937	2.69998e-09	441016
rs11904650	2	119745127	G	A	0.020999	7.97443e-05	35.1712	0.0410641	0.00692419	2.99999e-09	441016
rs12185242	17	47407071	C	A	0.454836	0.000174279	76.8729	0.0175265	0.00199898	1.80011e-18	441016
rs12440800	15	61960302	T	A	0.255149	0.00011178	49.3022	0.0161	0.00229294	2.19989e-12	441016
rs12446515	16	56987015	T	C	0.322889	0.000554856	244.835	-0.0334207	0.00213589	3.50026e-55	441016
rs12475332	2	227232047	G	T	0.260988	8.74894e-05	38.5874	-0.0140007	0.00225386	5.19996e-10	441016
rs12504746	4	39646631	T	C	0.192857	8.31248e-05	36.6622	-0.0152674	0.00252148	1.40001e-09	441016
rs12530679	7	106632113	G	A	0.48466	8.20148e-05	36.1726	-0.0121299	0.00201682	1.79999e-09	441016
rs12669911	7	32262377	C	A	0.614026	7.55081e-05	33.3026	-0.0118536	0.00205405	7.90005e-09	441016
rs12880341	14	64236191	C	T	0.159023	0.000133134	58.7217	0.0209696	0.00273647	1.80011e-14	441016
rs12902047	15	41915522	C	A	0.313907	8.2301e-05	36.2989	-0.0129253	0.00214533	1.7e-09	441016
rs1292065	17	57906288	G	C	0.709244	9.19269e-05	40.5448	-0.0139237	0.00218669	1.89998e-10	441016
rs12926107	16	88004092	G	A	0.454903	9.03831e-05	39.8638	0.0126364	0.0020014	2.69998e-10	441016
rs12928099	16	15150505	A	C	0.296442	0.000379137	167.268	-0.0282116	0.00218133	2.90001e-38	441016
rs12948505	17	464962	T	C	0.194119	6.93032e-05	30.5658	0.0138887	0.00251214	3.2e-08	441016
rs13066793	3	87037543	G	A	0.090095	9.48212e-05	41.8215	-0.0224583	0.00347278	1e-10	441016
rs13101504	4	69446344	G	T	0.412851	0.000149647	66.0063	0.0195598	0.00240753	4.49987e-16	441016
rs13107325	4	103188709	T	C	0.074905	0.000143715	63.3892	0.0300749	0.00377743	1.69981e-15	441016
rs13108218	4	3443931	G	A	0.614859	0.000498282	219.859	-0.0305169	0.00205811	9.70063e-50	441016
rs13118477	4	89704367	A	G	0.392654	0.000122595	54.0726	0.0149897	0.00203847	1.9002e-13	441016
rs1316753	5	78531337	C	G	0.394062	0.000116876	51.55	-0.0145732	0.00202974	7.00003e-13	441016
rs13264304	8	18214065	G	C	0.151023	0.000106043	46.7714	0.0189102	0.00276507	8.00018e-12	441016
rs13269725	8	72459889	G	A	0.078416	0.000204881	90.3739	0.0349878	0.0036804	1.99986e-21	441016
rs13354321	5	157925297	C	T	0.409787	0.000133047	58.6835	-0.0154305	0.00201429	1.9002e-14	441016
rs13389219	2	165528876	T	C	0.392551	0.000780582	344.516	-0.0376242	0.00202704	6.59933e-77	441016
rs1340819	13	29145323	C	A	0.345011	7.64755e-05	33.7293	-0.0121655	0.00209472	6.29999e-09	441016
rs134551	22	28807625	T	C	0.335438	6.90901e-05	30.4718	-0.0116536	0.00211111	3.40001e-08	441016
rs1347188	4	124743259	G	A	0.245797	8.18469e-05	36.0986	0.0139021	0.00231385	1.89998e-09	441016
rs138191773	6	72522321	A	G	0.017021	8.04549e-05	35.4846	-0.0471717	0.00791884	2.59998e-09	441016
rs139974673	15	44027885	C	T	0.026131	0.00119114	525.934	0.143073	0.00623867	2.19786e-116	441016
rs140107293	10	5267191	G	A	0.154707	0.00015415	67.9929	-0.0227003	0.00275296	1.59993e-16	441016
rs140288	22	24335977	A	G	0.566711	9.88639e-05	43.6047	-0.0132623	0.00200841	4.00037e-11	441016
rs1420384	2	171583876	T	G	0.66699	8.36773e-05	36.906	-0.01279	0.00210534	1.2e-09	441016
rs143076454	16	921179	A	G	0.018647	6.84343e-05	30.1825	0.0403999	0.00735364	3.89996e-08	441016
rs145947882	17	41809207	C	A	0.025952	0.00105389	465.273	0.137333	0.0063668	3.39625e-103	441016
rs1473886	2	20368519	T	G	0.477624	0.000188914	83.3294	-0.0181218	0.00198519	6.90081e-20	441016
rs148827772	4	110766064	G	A	0.022544	9.72927e-05	42.9116	0.0465516	0.00710636	5.70033e-11	441016
rs149142833	20	32188142	T	C	0.156359	8.50557e-05	37.514	0.0169358	0.00276509	9.09997e-10	441016
rs149778057	13	31007805	C	A	0.32832	0.000113612	50.11	-0.0157568	0.0022259	1.50003e-12	441016
rs150419156	2	27744937	A	G	0.015259	8.07436e-05	35.6119	-0.0505491	0.00847063	2.39999e-09	441016
rs150423652	11	116603816	T	G	0.006675	0.00122445	540.66	0.285824	0.0122924	1.39959e-119	441016
rs150460588	15	57023457	C	T	0.044425	0.00010305	45.4512	0.0326952	0.00484966	1.59993e-11	441016
rs150555490	11	116697081	T	C	0.056868	0.000183104	80.7663	-0.0384234	0.00427544	2.49977e-19	441016
rs150564454	8	19972140	A	G	0.011556	0.000252989	111.6	-0.101751	0.00963178	4.40048e-26	441016
rs151235402	20	569164	T	C	0.015827	9.29184e-05	40.9821	0.0521833	0.00815144	1.5e-10	441016
rs1544980	8	10677981	C	T	0.198644	0.00020916	92.2616	0.0238704	0.00248513	7.59976e-22	441016
rs1567353	9	1033773	G	C	0.307644	0.000106381	46.9205	0.0148202	0.00216358	7.39946e-12	441016
rs17184382	15	63792486	C	A	0.425367	0.000269621	118.939	-0.0219251	0.00201039	1.10002e-27	441016
rs17326656	2	48962291	T	G	0.238472	0.000126615	55.8459	0.0174394	0.00233365	7.8001e-14	441016
rs174566	11	61592362	G	A	0.34974	0.00123162	543.834	0.0485019	0.00207982	2.79898e-120	441016
rs17585887	6	139835498	C	T	0.591074	0.000455408	200.933	-0.0285849	0.00201656	1.29987e-45	441016
rs1760801	1	154259650	A	G	0.295768	0.00019575	86.3453	-0.0202981	0.00218442	1.50003e-20	441016
rs1799831	7	44199142	T	C	0.156029	0.00018141	80.0189	0.024506	0.00273953	3.69999e-19	441016
rs1801689	17	64210580	C	A	0.030543	0.000297015	131.027	-0.06613	0.00577722	2.39994e-30	441016
rs1835346	6	161162290	G	A	0.023874	8.12422e-05	35.8319	-0.0391877	0.00654659	2.19999e-09	441016
rs186413375	6	32525981	C	A	0.083486	0.000182542	80.5184	0.037979	0.00423249	2.90001e-19	441016
rs186696265	6	161111700	T	C	0.014693	0.000359337	158.53	-0.104318	0.00828522	2.39994e-36	441016
rs188247550	19	19396616	T	C	0.013117	0.000490154	216.271	-0.134286	0.00913128	5.90065e-49	441016
rs193735	5	130672958	A	G	0.036665	8.78224e-05	38.7343	0.0329807	0.00529922	4.90004e-10	441016
rs1938566	1	98478981	T	C	0.834537	0.000143047	63.0948	-0.0212127	0.00267054	1.99986e-15	441016
rs200610097	1	39372345	C	CA	0.844298	7.05178e-05	31.1015	-0.0154891	0.00277738	2.39999e-08	441016
rs2043085	15	58680954	C	T	0.612184	0.000515912	227.642	-0.0308028	0.00204157	1.9002e-51	441016
rs2068888	10	94839642	A	G	0.450732	0.000576061	254.197	-0.0318216	0.00199589	3.19963e-57	441016
rs2070341	14	24545375	T	C	0.60309	6.99856e-05	30.8668	0.0113012	0.00203413	2.80001e-08	441016
rs2071887	22	38879010	A	T	0.344804	0.000137223	60.5254	0.016312	0.00209671	7.29962e-15	441016
rs2081194	19	49263477	C	G	0.600934	0.000240975	106.299	-0.0214115	0.00207674	6.29941e-25	441016
rs2081687	8	59388565	C	T	0.663201	0.000354094	156.216	-0.0261379	0.00209126	7.59976e-36	441016
rs2092203	20	39858545	T	C	0.481154	0.000106728	47.0737	0.0136756	0.00199323	6.79986e-12	441016
rs2131311	1	40435999	G	A	0.714636	7.04661e-05	31.0787	-0.0124181	0.00222753	2.5e-08	441016
rs2131919	9	95283887	G	A	0.164266	9.47564e-05	41.7928	0.0173511	0.00268396	1e-10	441016
rs213494	1	54877103	T	C	0.648345	0.000128224	56.5557	0.0156106	0.00207578	5.50047e-14	441016
rs2137557	3	188439236	C	T	0.645612	7.25051e-05	31.9781	0.0117624	0.00208003	1.6e-08	441016
rs2187114	18	70517838	A	G	0.101024	7.12122e-05	31.4078	-0.0185151	0.00330375	2.1e-08	441016
rs2237029	4	55535336	A	G	0.601353	0.000105847	46.6851	-0.0139399	0.00204019	8.30042e-12	441016
rs2240466	7	72856269	A	G	0.122916	0.00373699	1654.25	-0.122769	0.00301848	1e-200	441016
rs2240533	14	71541026	C	T	0.309898	8.25825e-05	36.4231	-0.0129897	0.00215234	1.6e-09	441016
rs2244278	9	107661129	A	C	0.120553	0.000176236	77.7363	-0.0269912	0.00306133	1.20005e-18	441016
rs2267373	22	38600542	T	C	0.580693	0.000257965	113.795	0.0215638	0.00202145	1.39991e-26	441016
rs2302263	11	64021821	T	C	0.088863	0.000353844	156.106	0.0436112	0.00349051	8.00018e-36	441016
rs2304969	17	4692559	T	G	0.144932	7.27736e-05	32.0965	-0.0161469	0.0028501	1.5e-08	441016
rs2305746	19	35556300	G	A	0.933319	0.000114585	50.5393	0.0282544	0.0039744	1.20005e-12	441016
rs2382825	2	219184275	T	C	0.622954	9.80738e-05	43.2561	-0.0134774	0.00204919	4.79954e-11	441016
rs2407278	8	37399290	G	A	0.030154	7.71393e-05	34.0221	-0.0339449	0.00581961	5.39995e-09	441016
rs2487294	10	113937941	T	G	0.723477	0.00015426	68.0415	0.0183191	0.00222084	1.59993e-16	441016
rs2519093	9	136149830	T	C	0.184548	0.000154635	68.2069	-0.021158	0.00256189	1.50003e-16	441016
rs2604568	4	15102518	A	T	0.663895	6.99255e-05	30.8403	0.0116923	0.00210543	2.80001e-08	441016
rs2699805	7	26394297	A	G	0.399672	0.000221314	97.6241	-0.0201313	0.00203748	5.10035e-23	441016
rs275184	15	39444679	G	T	0.162051	9.00631e-05	39.7226	-0.0173487	0.00275263	2.90001e-10	441016
rs2773469	10	115798895	G	A	0.733286	0.000158889	70.0832	-0.0188717	0.00225426	5.70033e-17	441016
rs278981	4	40428010	C	T	0.758155	6.84665e-05	30.1968	0.0125871	0.00229058	3.89996e-08	441016
rs2812208	13	50707087	C	G	0.02089	0.000109657	48.3655	-0.048426	0.00696323	3.50026e-12	441016
rs28383314	6	32587213	C	T	0.624109	0.00077694	342.908	0.0379005	0.00204671	1.50003e-76	441016
rs28439112	8	64664690	A	T	0.255528	7.00237e-05	30.8836	0.0126014	0.00226754	2.69998e-08	441016
rs28577186	16	4488191	A	G	0.664571	0.00013515	59.611	-0.0163428	0.00211672	1.20005e-14	441016
rs28752924	6	31303922	G	T	0.243148	0.00017654	77.8703	0.0243875	0.00276364	1.10002e-18	441016
rs2925979	16	81534790	C	T	0.699976	0.000498874	220.12	-0.0322092	0.00217095	8.49963e-50	441016
rs2937124	16	69862109	T	C	0.362769	0.000167588	73.9212	-0.0182561	0.00212336	8.10028e-18	441016
rs2943645	2	227099180	T	C	0.646594	0.000857106	378.32	0.0402918	0.00207151	2.90001e-84	441016
rs2983896	6	97029871	A	G	0.21474	7.35282e-05	32.4294	0.0137912	0.00242177	1.2e-08	441016
rs308	8	19817476	G	T	0.020597	0.00117984	520.939	-0.159413	0.00698442	2.60016e-115	441016
rs3103310	3	12473045	G	A	0.241785	0.000166079	73.2554	0.0202549	0.00236652	1.10002e-17	441016
rs320369	1	118143517	G	A	0.683292	7.73531e-05	34.1164	-0.0125327	0.00214567	5.19996e-09	441016
rs325485	5	103995368	G	A	0.602889	7.51054e-05	33.125	-0.0117435	0.00204042	8.60003e-09	441016
rs326222	11	47259668	C	T	0.697957	0.0003099	136.713	0.0252203	0.00215698	1.39991e-31	441016
rs343	8	19810787	A	C	0.083129	0.00347031	1535.78	-0.141493	0.00361052	1e-200	441016
rs34389637	3	12132016	C	CT	0.934514	8.88808e-05	39.2012	0.025209	0.0040263	3.79997e-10	441016
rs34672664	10	103730487	T	TG	0.929808	6.95396e-05	30.6701	0.0216095	0.003902	3.09999e-08	441016
rs34682685	16	72096227	A	G	0.104198	0.000241404	106.488	0.0337428	0.00326987	5.79963e-25	441016
rs35786744	6	29956755	A	AT	0.953453	7.15533e-05	31.5583	-0.0270918	0.0048226	1.89998e-08	441016
rs36043408	1	203511492	A	G	0.502153	9.43317e-05	41.6055	-0.0128072	0.00198554	1.09999e-10	441016
rs3731696	2	203431804	G	A	0.121188	0.000118237	52.1503	0.0218939	0.00303176	5.10035e-13	441016
rs3758413	10	17268839	C	T	0.417724	6.89092e-05	30.392	0.0111232	0.00201767	3.50002e-08	441016
rs3775228	4	87985166	T	C	0.399717	0.000625247	275.915	0.0338197	0.00203602	5.79963e-62	441016
rs3808477	8	116670347	T	C	0.279294	8.36719e-05	36.9035	-0.0133854	0.00220342	1.2e-09	441016
rs3814883	16	29994922	T	C	0.482498	0.000126143	55.6381	0.0148926	0.00199657	8.69961e-14	441016
rs3820897	2	3642361	C	T	0.819861	0.000130211	57.4323	0.0197269	0.00260304	3.50026e-14	441016
rs3860846	8	126631687	T	C	0.27531	0.000398499	175.814	0.0297027	0.00224011	4.00037e-40	441016
rs394872	21	46582100	T	C	0.536237	7.06575e-05	31.1631	0.0111807	0.00200285	2.39999e-08	441016
rs3974807	11	49161967	T	C	0.189267	9.03361e-05	39.8431	0.0159776	0.00253125	2.80001e-10	441016
rs4128205	2	165467068	C	A	0.509173	7.53754e-05	33.2441	0.0115011	0.00199472	8.10009e-09	441016
rs4134963	6	20486798	T	C	0.189878	0.000126021	55.5839	-0.0189544	0.00254235	8.99912e-14	441016
rs41785	7	116486020	A	C	0.417487	0.000126396	55.7494	-0.0150445	0.00201492	8.19974e-14	441016
rs4253750	22	46613852	C	T	0.214455	0.000120379	53.095	0.0177576	0.00243701	3.19963e-13	441016
rs4471666	16	85198965	G	T	0.069488	7.26862e-05	32.058	-0.022461	0.00396699	1.5e-08	441016
rs4665972	2	27598097	C	T	0.604587	0.00546862	2425	-0.10025	0.00203577	1e-200	441016
rs4675812	2	242395674	A	G	0.587882	0.000113445	50.0366	-0.0142305	0.00201176	1.50003e-12	441016
rs4731701	7	130430930	T	C	0.493088	0.0006079	268.256	-0.0325803	0.00198921	2.70023e-60	441016
rs480823	11	116525730	C	T	0.078996	0.00395812	1752.52	0.15572	0.00371974	1e-200	441016
rs483082	19	45416178	T	G	0.23535	0.00305607	1351.9	0.0862119	0.00234474	1e-200	441016
rs483808	19	7957481	T	C	0.701973	8.8648e-05	39.0985	-0.0136636	0.00218517	4e-10	441016
rs4841580	8	11517977	C	T	0.434941	0.000340898	150.392	-0.0245383	0.00200093	1.39991e-34	441016
rs4969179	17	76391454	G	T	0.60445	0.000172285	75.9931	-0.0177529	0.00203649	2.80027e-18	441016
rs4976033	5	67714246	G	A	0.402122	0.000170454	75.1855	0.0177909	0.00205178	4.30031e-18	441016
rs499293	11	30504660	A	G	0.65807	7.22349e-05	31.8589	-0.0117912	0.00208902	1.7e-08	441016
rs55646464	5	173324971	T	G	0.300087	7.15539e-05	31.5585	0.0121913	0.00217016	1.89998e-08	441016
rs55767272	10	63702572	C	A	0.065077	0.000110694	48.8231	-0.0282011	0.00403602	2.80027e-12	441016
rs55807798	3	47345386	A	AT	0.421424	7.6182e-05	33.5999	-0.0118952	0.00205212	6.80002e-09	441016
rs55966194	20	45599090	G	C	0.281997	0.00014759	65.0988	-0.0178509	0.00221245	7.10068e-16	441016
rs56397607	10	114042643	G	A	0.182538	0.000104453	46.0699	0.0174851	0.00257608	1.10002e-11	441016
rs56902258	14	23733114	A	T	0.196198	8.23395e-05	36.3159	-0.0151434	0.0025129	1.7e-09	441016
rs57996145	4	26062913	G	GT	0.83326	0.000268208	118.315	-0.0292341	0.00268763	1.50003e-27	441016
rs581080	9	15305378	C	G	0.819008	0.000104471	46.0778	0.0175432	0.00258442	1.10002e-11	441016
rs58542926	19	19379549	T	C	0.074608	0.00168611	744.854	-0.103184	0.00378074	5.29663e-164	441016
rs6028716	20	38547459	A	G	0.258428	7.15136e-05	31.5407	-0.0128217	0.00228302	2e-08	441016
rs6073958	20	44551855	C	T	0.198674	0.00113004	498.928	0.0556952	0.00249344	1.59956e-110	441016
rs60856912	17	65892343	T	G	0.162906	0.000190603	84.0745	0.0248329	0.00270829	4.79954e-20	441016
rs61729990	11	117052532	A	C	0.017888	0.000125006	55.1361	-0.0558488	0.00752135	1.10002e-13	441016
rs61830291	1	221001142	C	A	0.095791	0.000164094	72.3798	0.0287484	0.00337913	1.80011e-17	441016
rs61905078	11	116596309	C	A	0.073841	0.00625217	2774.64	0.199898	0.00379494	1e-200	441016
rs61993685	14	100765823	C	T	0.076413	8.88234e-05	39.1758	-0.0234087	0.00373997	3.89996e-10	441016
rs62102718	19	33891013	T	A	0.286196	0.000191539	84.4874	0.0202348	0.00220142	3.90032e-20	441016
rs62117489	19	8442202	A	C	0.056432	0.000222884	98.3168	-0.0427743	0.00431389	3.59998e-23	441016
rs62128802	19	48341814	T	C	0.183216	8.59826e-05	37.9228	-0.0158746	0.00257782	7.39997e-10	441016
rs62135012	2	50731010	A	G	0.357929	7.26764e-05	32.0536	-0.0117482	0.00207507	1.5e-08	441016
rs62271373	3	150066540	A	T	0.059967	0.000219375	96.7686	0.0419639	0.00426588	7.8001e-23	441016
rs62274099	3	156810578	T	C	0.424205	8.08559e-05	35.6615	0.0120882	0.00202424	2.30001e-09	441016
rs62397245	5	176750688	G	C	0.22236	8.87673e-05	39.1511	0.0149941	0.00239634	3.89996e-10	441016
rs62427982	6	107437166	T	C	0.32217	8.84409e-05	39.0071	-0.0133153	0.00213196	4.20001e-10	441016
rs62459095	7	44267538	T	C	0.061781	0.000127295	56.1459	-0.0319865	0.00426882	6.70039e-14	441016
rs62473520	7	130583442	C	T	0.077998	6.98647e-05	30.8135	-0.0211003	0.00380118	2.80001e-08	441016
rs6432622	2	161340270	G	A	0.490264	6.85421e-05	30.2301	-0.0108868	0.00198007	3.79997e-08	441016
rs6506033	18	289209	T	C	0.072523	8.06387e-05	35.5656	-0.0228948	0.00383903	2.5e-09	441016
rs6517522	21	40553845	C	T	0.498138	9.50895e-05	41.9398	-0.0129031	0.00199242	9.3994e-11	441016
rs6532798	4	100054827	T	C	0.697405	9.21375e-05	40.6377	0.013792	0.00216353	1.79999e-10	441016
rs6562773	13	74188935	G	A	0.547533	8.14933e-05	35.9426	-0.0120538	0.00201057	2e-09	441016
rs6572807	14	52480621	G	A	0.267065	6.97728e-05	30.7729	0.0124759	0.00224899	2.90001e-08	441016
rs676210	2	21231524	A	G	0.205293	0.00203806	900.649	-0.0735169	0.00244968	7.09578e-198	441016
rs6792725	3	24520283	G	A	0.692404	0.000107158	47.2634	-0.0152543	0.00221886	6.20012e-12	441016
rs6800707	3	52516293	G	C	0.810543	0.000314209	138.614	0.0298848	0.00253832	5.30029e-32	441016
rs6805924	3	69879670	T	G	0.430548	6.78061e-05	29.9054	0.0109684	0.00200571	4.49997e-08	441016
rs684773	3	135956305	C	A	0.766797	0.000348728	153.847	0.0291133	0.00234718	2.49977e-35	441016
rs6882076	5	156390297	C	T	0.634285	0.000584426	257.891	0.0331011	0.00206122	4.90004e-58	441016
rs696825	9	86583076	T	C	0.252926	0.000178237	78.6189	-0.0202838	0.00228763	7.50067e-19	441016
rs698927	1	93836218	C	A	0.183785	0.000115658	51.0127	-0.0183059	0.00256302	9.20026e-13	441016
rs6999569	8	126475770	G	A	0.470737	0.00426563	1889.26	-0.0860885	0.00198061	1e-200	441016
rs7000494	8	19873502	C	G	0.030042	0.00123724	546.317	0.136538	0.00584159	7.99834e-121	441016
rs7077812	10	81096071	C	T	0.194911	7.30849e-05	32.2338	0.0142284	0.00250611	1.40001e-08	441016
rs71368855	19	56087586	T	C	0.115087	0.000157491	69.4666	0.026073	0.00312826	7.8001e-17	441016
rs7140110	13	114544024	C	T	0.298338	0.000383109	169.021	0.0283172	0.00217811	1.20005e-38	441016
rs71538127	7	1010801	G	C	0.122052	7.65655e-05	33.769	0.0176494	0.00303718	6.19998e-09	441016
rs71603401	4	18034463	G	A	0.136804	0.000187024	82.4958	0.0264991	0.00291753	1.10002e-19	441016
rs7215055	17	17458353	G	A	0.062892	0.000204258	90.0991	0.0389233	0.00410062	2.29985e-21	441016
rs7239575	18	21120035	C	T	0.490494	0.000147772	65.1789	-0.0160767	0.00199133	6.79986e-16	441016
rs7244	5	153800513	A	G	0.174166	7.64029e-05	33.6973	0.0151978	0.00261808	6.4e-09	441016
rs72555385	7	73123473	G	A	0.048975	0.000454295	200.442	0.0653776	0.0046178	1.69981e-45	441016
rs72603744	7	75647167	C	A	0.315623	7.78754e-05	34.3468	-0.0125232	0.00213684	4.60002e-09	441016
rs72644085	5	55783832	C	T	0.146036	0.000110158	48.5864	-0.0196036	0.00281241	3.19963e-12	441016
rs7274718	20	56113783	A	G	0.598516	0.00014006	61.777	0.0159491	0.00202919	3.80014e-15	441016
rs72784786	2	28489549	A	G	0.060638	9.06333e-05	39.9742	0.0263468	0.00416714	2.59998e-10	441016
rs72801474	5	132444128	A	G	0.091843	0.000181505	80.061	-0.0307938	0.00344154	3.59998e-19	441016
rs729761	6	43804571	G	T	0.711859	0.000146281	64.5213	0.0177868	0.00221435	9.49948e-16	441016
rs73025562	6	160562481	A	G	0.245879	8.14562e-05	35.9263	0.0138633	0.00231292	2e-09	441016
rs73238173	3	142110644	G	C	0.129955	7.15332e-05	31.5494	-0.0165938	0.00295427	1.89998e-08	441016
rs7400002	13	114524944	G	A	0.230609	7.90045e-05	34.8448	0.0139701	0.00236663	3.59998e-09	441016
rs74090351	1	61705898	A	G	0.068143	9.15138e-05	40.3626	-0.0250097	0.00393658	2.1e-10	441016
rs742036	16	960725	A	G	0.375259	0.000111178	49.0366	-0.0143632	0.00205112	2.49977e-12	441016
rs7424120	2	59313974	T	C	0.601724	8.39467e-05	37.0248	-0.0123561	0.00203065	1.2e-09	441016
rs75268115	11	18301915	G	A	0.084699	7.61309e-05	33.5774	-0.0207435	0.0035798	6.80002e-09	441016
rs75609851	8	19871080	A	G	0.01048	0.000891039	393.311	-0.199116	0.0100401	1.59993e-87	441016
rs75634664	17	17538289	G	C	0.059756	0.000158343	69.8424	0.0362363	0.00433595	6.4003e-17	441016
rs75721796	7	150296604	A	G	0.214459	0.000165996	73.2186	0.0210491	0.00245993	1.20005e-17	441016
rs77009508	6	161004972	G	A	0.073734	0.000319177	140.807	0.0450912	0.00379997	1.80011e-32	441016
rs7704653	5	90255685	G	A	0.723029	0.000111556	49.2032	0.0157533	0.00224582	2.29985e-12	441016
rs7714361	5	112490629	C	A	0.233667	7.8081e-05	34.4375	0.0138858	0.00236622	4.39997e-09	441016
rs7735249	5	53310139	G	C	0.112767	0.000163846	72.2702	0.0268635	0.00315997	1.9002e-17	441016
rs7786339	7	72139093	T	C	0.168936	8.58483e-05	37.8635	0.016328	0.00265352	7.59994e-10	441016
rs78058190	2	219699999	A	G	0.05045	0.000578771	255.394	0.0816071	0.00510649	1.69981e-57	441016
rs7847285	9	13723175	C	T	0.589213	7.44422e-05	32.8325	-0.0116104	0.00202626	1e-08	441016
rs78484485	11	116598065	A	G	0.054016	0.000673852	297.378	-0.0758529	0.00439863	1.20005e-66	441016
rs78588343	6	7249460	A	G	0.176216	8.06036e-05	35.5502	-0.0155231	0.0026035	2.5e-09	441016
rs7861679	9	123375589	T	C	0.696815	7.18674e-05	31.6968	0.0122025	0.00216741	1.79999e-08	441016
rs79153732	8	19662937	T	C	0.017389	0.000235769	104.002	0.0773626	0.00758596	1.99986e-24	441016
rs79287178	3	172294500	A	G	0.031151	0.000157808	69.6065	0.0500946	0.00600435	7.19946e-17	441016
rs79357714	11	116902639	G	A	0.045724	8.36869e-05	36.9102	-0.0289463	0.00476453	1.2e-09	441016
rs7947951	11	13356030	G	A	0.689254	0.000185756	81.9363	0.0193777	0.00214074	1.39991e-19	441016
rs80276949	10	52373245	A	G	0.022677	0.000106057	46.7777	0.0457563	0.00669008	8.00018e-12	441016
rs8102873	19	57488423	T	C	0.584919	8.49206e-05	37.4543	0.0123302	0.00201474	9.40005e-10	441016
rs8126001	20	62711459	T	C	0.489576	0.000152517	67.2725	-0.0163778	0.00199681	2.39994e-16	441016
rs852388	7	5574239	C	G	0.211278	9.27966e-05	40.9284	0.0157124	0.00245601	1.6e-10	441016
rs867939	18	19911690	A	G	0.57621	0.000102322	45.13	-0.0136048	0.00202516	1.80011e-11	441016
rs880315	1	10796866	C	T	0.340211	7.09129e-05	31.2758	-0.011772	0.00210497	2.19999e-08	441016
rs921971	18	57861663	C	T	0.265901	0.000109105	48.1219	0.01565	0.00225602	4.00037e-12	441016
rs9373056	6	133797208	T	C	0.320263	7.58929e-05	33.4724	-0.0122839	0.00212321	7.19996e-09	441016
rs9376511	6	140611419	G	A	0.203288	8.96314e-05	39.5323	-0.0154993	0.00246511	3.2e-10	441016
rs9425589	1	172355276	A	G	0.566781	0.000107152	47.2607	-0.0137618	0.00200182	6.20012e-12	441016
rs9436661	1	62904575	G	T	0.352919	0.00316309	1399.39	-0.0777322	0.00207793	1e-200	441016
rs9480889	6	109189021	G	C	0.783137	0.000103792	45.7786	0.0163067	0.0024101	1.29987e-11	441016
rs954244	2	121309231	G	C	0.254641	0.000102924	45.3957	0.015323	0.00227424	1.59993e-11	441016
rs9561643	13	95253131	C	A	0.314726	0.000137695	60.7337	0.0167149	0.00214481	6.4998e-15	441016
rs9584870	13	99245866	C	T	0.366179	7.82145e-05	34.4964	-0.0123562	0.00210377	4.30002e-09	441016
rs970069	5	140888248	T	C	0.212039	0.000100791	44.4547	0.0162322	0.00243455	2.60016e-11	441016
rs9831084	3	37025661	C	T	0.461922	7.98918e-05	35.2362	-0.0118516	0.00199656	2.90001e-09	441016
rs9859117	3	127397553	C	G	0.202649	8.07395e-05	35.6101	0.0147856	0.00247772	2.39999e-09	441016
rs9889402	17	73364216	A	G	0.728192	6.8831e-05	30.3575	0.0122827	0.00222926	3.59998e-08	441016
rs9902027	17	7440984	T	C	0.77437	9.15068e-05	40.3595	-0.0151609	0.00238645	2.1e-10	441016
rs998584	6	43757896	A	C	0.482727	0.000920722	406.426	0.0401182	0.00198999	2.19989e-90	441016

## Sheet: Table S9
Table S9. cML-MA identified pleiotropy outliers for breast cancer risk
SNP	Chr	Position	EA	NEA	EAF	exposure	beta.exposure	se.exposure	pval.exposure	beta.outcome	se.outcome	pval.outcome
rs10182181	2	25150296	G	A	0.4753	BMI	0.0325	0.0016	6.70039e-90	-0.0403	0.0066	9.07194e-10
rs11672660	19	46180184	T	C	0.2049	BMI	-0.034	0.0021	1.69981e-60	0.0472	0.008	4.12601e-09
rs13021737	2	632348	G	A	0.8319	BMI	0.0574	0.0021	7.49894e-157	-0.0369	0.0082	6.09607e-06
rs16953563	15	66686770	A	G	0.2516	BMI	-0.0134	0.002	1.50003e-11	0.0262	0.0069	0.000138599
rs17056301	5	158271680	C	T	0.2636	BMI	0.0118	0.002	2.39999e-09	-0.0545	0.0071	2.01604e-14
rs17513613	19	30286822	C	T	0.3236	BMI	0.0186	0.0018	3.59998e-26	0.0247	0.0066	0.000169602
rs1937683	10	53679060	T	C	0.6699	BMI	0.0109	0.0018	3.2e-09	-0.0329	0.0067	7.40099e-07
rs2285178	22	38205989	C	T	0.3109	BMI	0.0112	0.0019	9.40005e-09	-0.0277	0.0068	4.61796e-05
rs3829849	9	129390800	T	C	0.3589	BMI	0.0098	0.0017	5.89997e-09	0.0244	0.0065	0.000161102
rs4148155	4	89054667	G	A	0.1127	BMI	-0.0188	0.0026	5.00035e-13	-0.0414	0.0101	4.338e-05
rs7084454	10	21821274	A	G	0.335	BMI	0.0193	0.0019	4.00037e-25	0.0404	0.0066	9.09892e-10
rs7102454	11	65594820	C	T	0.3435	BMI	0.0158	0.0018	2.39994e-18	0.0293	0.0065	6.67206e-06
rs7903146	10	114758349	T	C	0.2912	BMI	-0.0181	0.0018	1.29987e-23	0.0364	0.0069	1.38099e-07
rs8047395	16	53798523	A	G	0.5061	BMI	0.0642	0.0017	1e-200	-0.0494	0.0062	2.06824e-15
rs9375702	6	130384187	T	C	0.705	BMI	-0.0115	0.0019	7.90005e-10	0.0448	0.0067	3.16519e-11
rs998732	19	19378671	G	A	0.1578	BMI	-0.0171	0.0022	1.99986e-14	0.0341	0.0085	5.87801e-05
rs10131337	14	37144516	T	C	0.203	Height	0.027	0.0038	2.90001e-12	0.0306	0.008	0.000117301
rs10136129	14	68459721	C	T	0.242	Height	-0.025	0.0038	2.49977e-11	0.0453	0.0079	1.22501e-08
rs11205303	1	149906413	C	T	0.358	Height	0.053	0.0035	2.19989e-50	0.0497	0.0064	1.13894e-14
rs11684404	2	88924622	C	T	0.3	Height	0.032	0.0031	8.99912e-25	0.0243	0.0065	0.000196902
rs1415701	6	130345835	A	G	0.25	Height	-0.044	0.0036	1.50003e-34	0.0313	0.007	8e-06
rs1996422	4	48687351	G	A	0.283	Height	0.022	0.0033	2.80027e-11	0.0262	0.007	0.0001736
rs2289195	2	25463483	A	G	0.367	Height	0.038	0.003	2.39994e-37	0.0361	0.0067	5.87598e-08
rs2633761	3	4728104	A	G	0.583	Height	0.016	0.0029	2.59998e-08	0.0406	0.0062	5.63897e-11
rs3764419	17	29164023	A	C	0.375	Height	-0.041	0.003	2.70023e-41	-0.0349	0.0064	4.15499e-08
rs4624820	5	141681788	A	G	0.4	Height	0.018	0.0029	1e-09	-0.0232	0.0062	0.000173201
rs713140	4	144317867	G	A	0.317	Height	-0.018	0.003	4.70002e-09	0.0237	0.0066	0.000352801
rs724016	3	141105570	G	A	0.483	Height	0.078	0.0029	3.1989e-158	0.0467	0.0062	6.98554e-14
rs7701414	5	131585958	G	A	0.483	Height	0.037	0.003	1.29987e-34	0.0285	0.0062	4.385e-06
rs9291926	5	67599656	G	T	0.517	Height	-0.019	0.0031	3.40001e-10	-0.0252	0.0062	4.96398e-05
rs12910825	15	91511260	G	A	0.360391	T2D	0.0517	0.0074	2.16421e-12	-0.0326	0.0064	4.26697e-07
rs12970134	18	57884750	A	G	0.26512	T2D	0.0555	0.008	5.30884e-12	-0.0315	0.007	6.80205e-06
rs2867125	2	622827	C	T	0.827825	T2D	0.0601	0.0096	4.32504e-10	-0.039	0.0081	1.49001e-06
rs3217992	9	22003223	T	C	0.369901	T2D	0.0527	0.0073	7.2277e-13	-0.0581	0.0064	1.18495e-19
rs7903146	10	114758349	T	C	0.291585	T2D	0.3059	0.0077	1e-200	0.0364	0.0069	1.38099e-07
rs963740	13	51096095	T	A	0.294299	T2D	-0.0479	0.0086	2.23198e-08	-0.0302	0.0068	9.1199e-06
rs9928094	16	53799905	G	A	0.42602	T2D	0.1045	0.0072	3.58922e-47	-0.0578	0.0063	2.48886e-20
rs11075985	16	53805207	C	A	0.575568	HDL	0.0146221	0.00190717	1.8e-14	0.0579	0.0063	2.06681e-20
rs12150914	19	47563418	T	C	0.404855	HDL	0.0150135	0.00195665	1.7e-14	0.0256	0.0067	0.000121001
rs13066793	3	87037543	A	G	0.909883	HDL	-0.0220822	0.0033292	3.3e-11	0.0685	0.0112	1.037e-09
rs13220570	6	26753800	T	C	0.867466	HDL	0.0217739	0.00288842	4.8e-14	0.0525	0.0105	5.79495e-07
rs142965311	6	27989252	C	T	0.886342	HDL	0.0268229	0.00299725	3.6e-19	0.0674	0.0117	7.68104e-09
rs17041868	2	111894720	T	C	0.935985	HDL	0.0245869	0.00388138	2.4e-10	-0.067	0.0128	1.47798e-07
rs2011614	17	28781792	G	A	0.648958	HDL	0.0144905	0.0019993	4.2e-13	-0.024	0.0067	0.000354397
rs2523978	6	30083708	C	T	0.869967	HDL	0.0286531	0.00282768	3.9e-24	0.053	0.0109	1.20901e-06
rs3129797	6	28992159	C	G	0.882471	HDL	0.0273248	0.00295376	2.2e-20	0.0665	0.0115	7.84603e-09
rs34138141	17	40781561	G	T	0.719342	HDL	0.0175419	0.00212486	1.5e-16	-0.0248	0.0071	0.000441804
rs3749748	5	127350549	C	T	0.752736	HDL	-0.0165751	0.00221806	7.9e-14	-0.0313	0.0073	1.662e-05
rs532436	9	136149830	G	A	0.815394	HDL	-0.0232183	0.0024539	3e-21	-0.0431	0.0078	2.90603e-08
rs57074291	2	227229344	C	G	0.739309	HDL	-0.0131032	0.00216546	1.4e-09	0.0312	0.0071	1.16399e-05
rs68006638	6	25710571	G	A	0.903995	HDL	0.0208037	0.00325621	1.7e-10	0.0646	0.0125	2.35798e-07
rs7251640	19	18614935	T	C	0.805982	HDL	-0.014263	0.00242839	4.3e-09	0.0526	0.0081	9.64717e-11
rs7725218	5	1282414	G	A	0.661578	HDL	0.012181	0.00201455	1.5e-09	-0.0363	0.0067	4.897e-08
rs8126001	20	62711459	C	T	0.510495	HDL	-0.0115713	0.00191676	1.6e-09	-0.0281	0.0065	1.75198e-05
rs8127283	21	16403394	G	A	0.511405	HDL	0.0123137	0.00210868	5.2e-09	-0.0302	0.0075	5.69495e-05
rs9884482	4	106081636	T	C	0.628049	HDL	0.0125876	0.00197228	1.7e-10	-0.027	0.0063	1.99499e-05
rs10832963	11	18664241	T	G	0.255771	LDL	-0.0173852	0.00239725	4.1e-13	-0.0331	0.0074	8.81597e-06
rs112987086	15	75106719	G	T	0.279317	LDL	-0.0159566	0.00235136	1.2e-11	-0.0297	0.0069	1.86599e-05
rs115478735	9	136149711	A	T	0.815989	LDL	-0.0558766	0.00269091	9e-96	-0.0412	0.0078	1.39499e-07
rs12197047	6	130389211	G	A	0.329942	LDL	-0.0135895	0.00223122	1.1e-09	-0.0402	0.0068	3.42602e-09
rs62033400	16	53811788	A	G	0.605342	LDL	0.0144912	0.0021354	1.2e-11	0.0598	0.0063	2.94917e-21
rs6475606	9	22081850	C	T	0.515533	LDL	0.02031	0.00208461	2e-22	0.0265	0.0062	1.80401e-05
rs74869459	11	66296569	T	C	0.761445	LDL	0.0170711	0.00244595	3e-12	0.0265	0.0072	0.000242499
rs11746801	5	55990342	A	G	0.637069	TG	-0.0123657	0.00207937	2.69998e-09	-0.0316	0.0064	7.172e-07
rs12475332	2	227232047	G	T	0.260988	TG	-0.0140007	0.00225386	5.19996e-10	-0.031	0.0071	1.38e-05
rs1292065	17	57906288	G	C	0.709244	TG	-0.0139237	0.00218669	1.89998e-10	0.0299	0.0068	1.20701e-05
rs13066793	3	87037543	G	A	0.090095	TG	-0.0224583	0.00347278	1e-10	-0.0685	0.0112	1.037e-09
rs2131311	1	40435999	G	A	0.714636	TG	-0.0124181	0.00222753	2.5e-08	-0.0282	0.0072	8.76698e-05
rs2267373	22	38600542	T	C	0.580693	TG	0.0215638	0.00202145	1.39991e-26	0.0398	0.0063	2.108e-10
rs2519093	9	136141870	T	C	0.184548	TG	-0.021158	0.00256189	1.50003e-16	0.0431	0.0078	2.90603e-08
rs4134963	6	20486798	T	C	0.189878	TG	-0.0189544	0.00254235	8.99912e-14	-0.0344	0.008	1.84502e-05
rs55646464	5	173324971	T	G	0.300087	TG	0.0121913	0.00217016	1.89998e-08	-0.032	0.0067	1.62499e-06
rs8126001	20	62711459	T	C	0.489576	TG	-0.0163778	0.00199681	2.39994e-16	0.0281	0.0065	1.75198e-05
rs921971	18	57861663	C	T	0.265901	TG	0.01565	0.00225602	4.00037e-12	-0.0318	0.0071	6.37602e-06

## Sheet: Table S10
Table S10.heterogeneity test before and after removing pleiotropy outliers
		before			after			before	after
exposure	method	Q	Q_df	Q_pval	Q	Q_df	Q_pval	Isq	Isq
BMI	IVW	1246.96	465	9.84364e-73	819.019	449	5.76333e-24	0.907801	0.873641
Height	IVW	1016.38	345	2.22008e-67	661.791	331	2.84348e-24	0.902723	0.892683
T2D	IVW	480.052	107	1.14911e-48	198.051	100	1.94955e-08	0.937903	0.858184
HDL	IVW	1412.58	483	6.64966e-92	895.428	464	1.00252e-29	0.981075	0.981724
LDL	IVW	609.442	201	1.02535e-42	393.374	194	1.18263e-15	0.986748	0.987014
TG	IVW	779.276	280	1.23598e-48	510.654	269	3.48653e-17	0.984521	0.985027
